# Supplementary material for: Can digital technology innovation contribute to firms’ market value?
Source: PLoS One. 2024 Sep 5;19(9):e0309993. doi: 10.1371/journal.pone.0309993 (PMC11376586; doi:10.1371/journal.pone.0309993)
Supplement: S1 Data — (XLSX) [file pone.0309993.s001.xlsx]

## Sheet: Sheet1
year	code	股票简称	行业名称	Industry	省份	Province	首次上市年份	上市状态	TobinQ	DigiInno	LnDigiInno	DigiInnoA	LnDigiInnoA	DigiInnoB	LnDigiInnoB	Size	Roa	Duality	Dirratio	OwnCon1	OwnCon2_10	Lnage	PPE_TA	LevC	Lev
2021	2	万科A	房地产业	K70	广东省	440000	1991	正常上市	0.929695	0	0	0	0	0	0	28.2932	0.019637	0	0.307692	27.89	29.48	3.43399	0.006613	8.2161	0.797318
2020	2	万科A	房地产业	K70	广东省	440000	1991	正常上市	0.992654	0	0	0	0	0	0	28.2564	0.031724	0	0.294118	27.91	31.07	3.4012	0.006729	8.32517	0.812734
2019	2	万科A	房地产业	K70	广东省	440000	1991	正常上市	1.04627	0	0	0	0	0	0	28.1791	0.031869	0	0.363636	28.69	35.55	3.3673	0.007168	9.19724	0.843353
2018	2	万科A	房地产业	K70	广东省	440000	1991	正常上市	1.01574	0	0	0	0	0	0	28.0556	0.032234	0	0.363636	29.38	42.32	3.3322	0.007545	9.81386	0.845651
2017	2	万科A	房地产业	K70	广东省	440000	1991	正常上市	1.11796	0	0	0	0	0	0	27.7837	0.031929	1	0.4	29.38	39.15	3.29584	0.006092	8.7792	0.840086
2016	2	万科A	房地产业	K70	广东省	440000	1991	正常上市	1.06901	0	0	0	0	0	0	27.4455	0.034129	0	0.363636	15.24	42.16	3.2581	0.008199	7.3254	0.805345
2015	2	万科A	房地产业	K70	广东省	440000	1991	正常上市	1.19235	0	0	0	0	0	0	27.1389	0.04245	0	0.363636	15.23	40.13	3.21888	0.008044	6.1008	0.777033
2014	2	万科A	房地产业	K70	广东省	440000	1991	正常上市	1.06491	0	0	0	0	0	0	26.9545	0.037937	0	0.384615	14.91	22.97	3.17805	0.00454	5.76679	0.77203
2013	2	万科A	房地产业	K70	广东省	440000	1991	正常上市	0.968694	0	0	0	0	0	0	26.8954	0.038183	0	0.307692	14.7	7.6	3.13549	0.004444	6.23147	0.78005
2012	2	万科A	房地产业	K70	广东省	440000	1991	正常上市	1.07689	0	0	0	0	0	0	26.6603	0.041348	0	0.416667	14.72	8.72	3.09104	0.004256	5.93451	0.783263
2011	2	万科A	房地产业	K70	广东省	440000	1991	正常上市	1.04268	0	0	0	0	0	0	26.4143	0.03916	0	0.363636	14.73	8.42	3.04452	0.005388	5.59184	0.771101
2010	2	万科A	房地产业	K70	广东省	440000	1991	正常上市	1.16539	0	0	0	0	0	0	26.0967	0.040993	0	0.363636	14.73	8.04	2.99573	0.005656	4.87452	0.747217
2009	2	万科A	房地产业	K70	广东省	440000	1991	正常上市	1.51116	0	0	0	0	0	0	25.6476	0.046727	0	0.363636	14.73	8.18	2.94444	0.009854	3.68111	0.670058
2008	2	万科A	房地产业	K70	广东省	440000	1991	正常上市	1.24914	0	0	0	0	0	0	25.5041	0.038913	0	0.363636	14.73	7.28	2.89037	0.010612	3.73785	0.674664
2007	2	万科A	房地产业	K70	广东省	440000	1991	正常上市	2.52022	0	0	0	0	0	0	25.3294	0.053125	0	0.363636	14.63	8.08	2.83321	0.005747	3.41872	0.661039
2006	2	万科A	房地产业	K70	广东省	440000	1991	正常上市	1.9002	1	0.693147	0	0	1	0.693147	24.605	0.047589	0	0.363636	14.54	12.55	2.77259	0.010452	3.26008	0.649351
2005	2	G 万科A	房地产业	K70	广东省	440000	1991	正常上市	1.31527	0	0	0	0	0	0	23.8139	0.065178	0	0.363636	11.81	13.1	2.70805	0.009854	2.64621	0.609823
2004	2	万科A	房地产业	K70	广东省	440000	1991	正常上市	1.29781	0	0	0	0	0	0	23.466	0.05875	0	0.363636	12.89	15.28	2.63906	0.014898	2.50403	0.594334
2003	2	万科A	房地产业	K70	广东省	440000	1991	正常上市	1.31799	0	0	0	0	0	0	23.0803	0.053583	0	0.363636	11.19	10.26	2.56495	0.025379	2.24633	0.549337
2021	8	神州高铁	铁路、船舶、航空航天和其它运输设备制造业	C37	北京市	110000	1992	正常上市	1.2222	0	0	0	0	0	0	23.2393	-0.111377	1	0.294118	25.62	22.21	3.4012	0.033334	2.37985	0.568901
2020	8	神州高铁	铁路、船舶、航空航天和其它运输设备制造业	C37	北京市	110000	1992	正常上市	1.02948	1	0.693147	1	0.693147	0	0	23.2751	-0.069531	0	0.333333	25.62	22.25	3.3673	0.035119	1.96028	0.480125
2019	8	神州高铁	铁路、船舶、航空航天和其它运输设备制造业	C37	北京市	110000	1992	正常上市	1.19754	13	2.63906	5	1.79176	8	2.19722	23.2115	0.037977	0	0.333333	22.92	24.99	3.3322	0.036849	1.61437	0.371096
2018	8	神州高铁	铁路、船舶、航空航天和其它运输设备制造业	C37	北京市	110000	1992	正常上市	1.30841	3	1.38629	1	0.693147	2	1.09861	23.0718	0.032666	0	0.416667	20	33.2	3.29584	0.029412	1.4317	0.292455
2017	8	神州高铁	铁路、船舶、航空航天和其它运输设备制造业	C37	北京市	110000	1992	正常上市	2.16656	1	0.693147	0	0	1	0.693147	23.0916	0.08331	0	0.5	12.42	30.99	3.2581	0.022952	1.50317	0.326873
2016	8	神州高铁	铁路、船舶、航空航天和其它运输设备制造业	C37	北京市	110000	1992	正常上市	2.29995	0	0	0	0	0	0	22.8265	0.064758	0	0.333333	12.46	27.96	3.21888	0.022316	1.34026	0.246552
2015	8	神州高铁	铁路、船舶、航空航天和其它运输设备制造业	C37	北京市	110000	1992	正常上市	2.88737	0	0	0	0	0	0	22.0011	0.052909	0	0.461538	28.22	31.49	3.17805	0.119261	1.23418	0.18983
2014	8	宝利来	住宿业	H61	广东省	440000	1992	正常上市	5.39696	0	0	0	0	0	0	20.3287	0.011522	0	0.428571	51.48	15.1	3.13549	0.455509	1.17956	0.112281
2013	8	宝利来	住宿业	H61	广东省	440000	1992	正常上市	2.67932	0	0	0	0	0	0	20.2558	0.036318	0	0.555556	62.71	5.76	3.09104	0.536794	1.11178	0.100609
2012	8	ST 宝利来	住宿业	H61	广东省	440000	1992	正常上市	1.86	0	0	0	0	0	0	20.2352	0.063746	0	0.5	62.71	7.03	3.04452	0.594686	1.13499	0.118936
2011	8	ST 宝利来	批发业	F51	广东省	440000	1992	正常上市	6.69033	0	0	0	0	0	0	18.1624	-0.006984	0	0.5	23.15	16.2	2.99573	0.019598	1.0457	0.0437055
2010	8	ST 宝利来	批发业	F51	广东省	440000	1992	正常上市	11.3581	0	0	0	0	0	0	18.1714	0.011407	0	0.5	23.15	17.45	2.94444	0.022643	1.04747	0.0453193
2009	8	ST 宝利来	互联网和相关服务	I64	广东省	440000	1992	正常上市	8.34917	0	0	0	0	0	0	18.1901	0.003948	0	0.5	23.15	15.35	2.89037	0.021781	1.08294	0.0765887
2008	8	ST 宝利来	互联网和相关服务	I64	广东省	440000	1992	正常上市	3.23853	0	0	0	0	0	0	18.1839	0.009479	0	0.428571	22.19	15.77	2.83321	0.071921	1.06699	0.0627815
2007	8	*ST 宝投	互联网和相关服务	I64	广东省	440000	1992	正常上市	8.46498	0	0	0	0	0	0	18.1861	0.021271	0	0.5	22.19	16.24	2.77259	0.078676	1.08025	0.07429
2005	8	G 宝利来	互联网和相关服务	I64	广东省	440000	1992	正常上市	2.46532	0	0	0	0	0	0	18.3224	-0.061412	0	0.5	22.19	21.61	2.63906	0.705194	1.34108	0.249367
2021	21	深科技	计算机、通信和其他电子设备制造业	C39	广东省	440000	1994	正常上市	1.48952	1	0.693147	0	0	1	0.693147	24.021	0.030835	0	0.333333	34.51	12.34	3.3322	0.15746	2.74703	0.575601
2020	21	深科技	计算机、通信和其他电子设备制造业	C39	广东省	440000	1994	正常上市	1.92216	10	2.3979	1	0.693147	9	2.30259	23.7973	0.044054	0	0.384615	36.61	13.77	3.29584	0.154899	2.85168	0.629681
2019	21	深科技	计算机、通信和其他电子设备制造业	C39	广东省	440000	1994	正常上市	1.58546	34	3.55535	25	3.2581	9	2.30259	23.6383	0.023945	0	0.384615	43.51	12.85	3.2581	0.147366	2.66503	0.615176
2018	21	深科技	计算机、通信和其他电子设备制造业	C39	广东省	440000	1994	正常上市	1.1055	18	2.94444	5	1.79176	13	2.63906	23.4959	0.035343	0	0.272727	44.51	11.22	3.21888	0.16049	2.39916	0.576688
2017	21	深科技	计算机、通信和其他电子设备制造业	C39	广东省	440000	1994	正常上市	1.50459	3	1.38629	1	0.693147	2	1.09861	23.5327	0.034573	0	0.272727	44.51	11.12	3.17805	0.146887	2.83422	0.642771
2016	21	深科技	计算机、通信和其他电子设备制造业	C39	广东省	440000	1994	正常上市	1.73124	18	2.94444	6	1.94591	12	2.56495	23.1846	0.019095	0	0.333333	44.51	11.15	3.13549	0.216667	2.22856	0.547782
2015	21	深科技	计算机、通信和其他电子设备制造业	C39	广东省	440000	1994	正常上市	1.87361	16	2.83321	5	1.79176	11	2.48491	23.3863	0.012601	0	0.333333	44.51	12.63	3.09104	0.147513	2.75557	0.63682
2014	21	深科技	计算机、通信和其他电子设备制造业	C39	广东省	440000	1994	正常上市	1.38056	15	2.77259	5	1.79176	10	2.3979	23.394	0.011111	0	0.4	44.51	12.6	3.04452	0.096881	2.90979	0.649896
2013	21	长城开发	计算机、通信和其他电子设备制造业	C39	广东省	440000	1994	正常上市	1.18318	3	1.38629	0	0	3	1.38629	23.3428	0.011574	0	0.272727	44.51	17.67	2.99573	0.089231	2.82976	0.638383
2012	21	长城开发	计算机、通信和其他电子设备制造业	C39	广东省	440000	1994	正常上市	1.20187	20	3.04452	5	1.79176	15	2.77259	23.0437	0.00083	0	0.4	49.64	11.71	2.94444	0.123528	2.55843	0.591847
2011	21	长城开发	计算机、通信和其他电子设备制造业	C39	广东省	440000	1994	正常上市	1.23651	19	2.99573	6	1.94591	13	2.63906	23.0593	0.021297	0	0.4	49.64	11.01	2.89037	0.143165	2.54805	0.581818
2010	21	长城开发	计算机、通信和其他电子设备制造业	C39	广东省	440000	1994	正常上市	2.6498	20	3.04452	5	1.79176	15	2.77259	22.6204	0.053452	0	0.333333	49.64	14.96	2.83321	0.200577	1.59383	0.328184
2009	21	长城开发	计算机、通信和其他电子设备制造业	C39	广东省	440000	1994	正常上市	2.35889	16	2.83321	8	2.19722	8	2.19722	22.4148	0.048991	1	0.454545	49.64	14.9	2.77259	0.240783	1.4949	0.271739
2008	21	长城开发	计算机、通信和其他电子设备制造业	C39	广东省	440000	1994	正常上市	1.0171	2	1.09861	1	0.693147	1	0.693147	22.1893	0.073061	1	0.333333	49.64	10.43	2.70805	0.188742	1.25022	0.200185
2007	21	长城开发	计算机、通信和其他电子设备制造业	C39	广东省	440000	1994	正常上市	1.91671	0	0	0	0	0	0	22.3611	0.137866	0	0.3	49.64	11.07	2.63906	0.162393	1.47519	0.322123
2006	21	长城开发	计算机、通信和其他电子设备制造业	C39	广东省	440000	1994	正常上市	1.37611	2	1.09861	1	0.693147	1	0.693147	22.1045	0.085731	0	0.333333	49.54	17.45	2.56495	0.204184	1.28263	0.220377
2005	21	深科技A	计算机、通信和其他电子设备制造业	C39	广东省	440000	1994	正常上市	1.19192	7	2.07944	2	1.09861	5	1.79176	22.1753	0.073567	0	0.333333	55.96	18.1	2.48491	0.163586	1.49006	0.328886
2004	21	深科技A	计算机、通信和其他电子设备制造业	C39	广东省	440000	1994	正常上市	1.28564	0	0	0	0	0	0	22.1116	0.056766	0	0.333333	55.96	17.95	2.3979	0.171659	1.50563	0.335579
2003	21	深科技A	计算机、通信和其他电子设备制造业	C39	广东省	440000	1994	正常上市	1.34084	1	0.693147	0	0	1	0.693147	22.2024	0.050725	0	0.333333	55.96	17.39	2.30259	0.179344	1.7507	0.428571
2021	32	深桑达A	建筑安装业	E49	广东省	440000	1993	正常上市	1.1156	0	0	0	0	0	0	24.5104	0.025106	0	0.333333	17.8	50.53	3.3673	0.095837	7.31356	0.784954
2020	32	深桑达A	批发业	F51	广东省	440000	1993	正常上市	3.15208	0	0	0	0	0	0	21.6734	0.073083	0	0.333333	49.04	16.95	3.3322	0.031709	1.63567	0.300928
2019	32	深桑达A	批发业	F51	广东省	440000	1993	正常上市	2.78876	0	0	0	0	0	0	21.5743	0.067363	0	0.25	49.04	19.75	3.29584	0.036984	1.5932	0.292058
2018	32	深桑达A	批发业	F51	广东省	440000	1993	正常上市	1.43484	0	0	0	0	0	0	21.4901	0.051905	0	0.333333	49.04	18.84	3.2581	0.035739	1.57613	0.296006
2017	32	深桑达A	批发业	F51	广东省	440000	1993	正常上市	1.9199	1	0.693147	1	0.693147	0	0	21.3792	0.00678	0	0.307692	49.18	18.08	3.21888	0.043789	1.30821	0.186092
2016	32	深桑达A	批发业	F51	广东省	440000	1993	正常上市	2.61054	6	1.94591	1	0.693147	5	1.79176	21.3937	0.0234	0	0.25	49.18	16.9	3.17805	0.053087	1.36142	0.20757
2015	32	深桑达A	批发业	F51	广东省	440000	1993	正常上市	3.33473	1	0.693147	0	0	1	0.693147	21.4775	0.023268	0	0.3	49.18	17.47	3.13549	0.041871	1.54058	0.29031
2014	32	深桑达A	计算机、通信和其他电子设备制造业	C39	广东省	440000	1993	正常上市	1.38646	1	0.693147	0	0	1	0.693147	21.741	0.034649	0	0.384615	42.02	10.36	3.09104	0.04171	2.04963	0.460788
2013	32	深桑达A	计算机、通信和其他电子设备制造业	C39	广东省	440000	1993	正常上市	1.66853	0	0	0	0	0	0	21.1294	0.009998	0	0.25	42.02	10.65	3.04452	0.044047	1.7121	0.324051
2012	32	深桑达A	计算机、通信和其他电子设备制造业	C39	广东省	440000	1993	正常上市	1.38493	1	0.693147	0	0	1	0.693147	21.2492	0.105781	0	0.333333	42.02	8.53	2.99573	0.061115	1.85995	0.380319
2011	32	深桑达A	计算机、通信和其他电子设备制造业	C39	广东省	440000	1993	正常上市	1.29817	6	1.94591	0	0	6	1.94591	21.1769	0.028511	0	0.3	42.02	8.52	2.94444	0.078677	2.15587	0.447713
2010	32	深桑达A	计算机、通信和其他电子设备制造业	C39	广东省	440000	1993	正常上市	1.99218	9	2.30259	2	1.09861	7	2.07944	21.1214	0.032341	0	0.333333	42.02	7.93	2.89037	0.089643	2.03415	0.461921
2009	32	深桑达A	计算机、通信和其他电子设备制造业	C39	广东省	440000	1993	正常上市	1.84523	5	1.79176	4	1.60944	1	0.693147	21.0865	0.033613	0	0.333333	42.23	10.75	2.83321	0.102139	1.9341	0.448192
2008	32	深桑达A	计算机、通信和其他电子设备制造业	C39	广东省	440000	1993	正常上市	1.18518	9	2.30259	3	1.38629	6	1.94591	21.0308	0.060201	0	0.333333	42.23	6.38	2.77259	0.149703	1.80947	0.413235
2007	32	深桑达A	计算机、通信和其他电子设备制造业	C39	广东省	440000	1993	正常上市	1.56159	1	0.693147	0	0	1	0.693147	21.3303	0.050762	0	0.333333	42.23	6.86	2.70805	0.068975	2.34475	0.550954
2006	32	深桑达A	计算机、通信和其他电子设备制造业	C39	广东省	440000	1993	正常上市	1.08522	1	0.693147	1	0.693147	0	0	21.0424	0.04089	0	0.333333	46.05	6.96	2.63906	0.136309	2.22043	0.503052
2005	32	深桑达A	计算机、通信和其他电子设备制造业	C39	广东省	440000	1993	正常上市	1.08971	5	1.79176	1	0.693147	4	1.60944	20.9994	0.032811	0	0.333333	56.53	7.68	2.56495	0.144282	2.20956	0.499924
2004	32	深桑达A	计算机、通信和其他电子设备制造业	C39	广东省	440000	1993	正常上市	1.21267	0	0	0	0	0	0	20.9384	0.020112	0	0.333333	56.53	7.8	2.48491	0.165607	2.16103	0.495323
2003	32	深桑达A	计算机、通信和其他电子设备制造业	C39	广东省	440000	1993	正常上市	1.26151	0	0	0	0	0	0	20.8186	0.044385	0	0.333333	56.53	7.91	2.3979	0.160042	1.92106	0.436
2021	35	中国天楹	生态保护和环境治理业	N77	江苏省	320000	1994	正常上市	1.15935	17	2.89037	16	2.83321	1	0.693147	23.9219	0.035431	0	0.428571	16.2	33.36	3.3322	0.081764	2.23949	0.544898
2020	35	中国天楹	生态保护和环境治理业	N77	江苏省	320000	1994	正常上市	0.959058	2	1.09861	2	1.09861	0	0	24.6429	0.016446	0	0.444444	16.2	33.53	3.29584	0.161176	4.30967	0.751886
2019	35	中国天楹	生态保护和环境治理业	N77	江苏省	320000	1994	正常上市	1.04151	1	0.693147	1	0.693147	0	0	24.5798	0.016271	0	0.428571	16.2	35.17	3.2581	0.158641	4.37963	0.752431
2018	35	中国天楹	生态保护和环境治理业	N77	江苏省	320000	1994	正常上市	1.40173	0	0	0	0	0	0	22.899	0.025236	0	0.428571	29.82	25.52	3.21888	0.150389	2.71967	0.625951
2016	35	中国天楹	生态保护和环境治理业	N77	江苏省	320000	1994	正常上市	1.7705	0	0	0	0	0	0	22.5147	0.035296	0	0.5	32.29	26.44	3.13549	0.172554	2.90883	0.656219
2015	35	中国天楹	生态保护和环境治理业	N77	江苏省	320000	1994	正常上市	2.13405	0	0	0	0	0	0	22.2046	0.051874	0	0.375	21.29	41.08	3.09104	0.162701	2.37784	0.57945
2014	35	中国天楹	生态保护和环境治理业	N77	江苏省	320000	1994	正常上市	1.57862	0	0	0	0	0	0	21.9087	0.053484	0	0.428571	21.29	44.35	3.04452	0.220344	2.01726	0.504279
2013	35	*ST 科健	计算机、通信和其他电子设备制造业	C39	广东省	440000	1994	正常上市	192.705	0	0	0	0	0	0	16.1613	108.366	1	0.428571	6.66	24.71	2.99573	0.000879	0.837032	-0.194698
2003	35	中科健A	计算机、通信和其他电子设备制造业	C39	广东省	440000	1994	正常上市	1.13028	0	0	0	0	0	0	21.3155	0.022446	0	0.333333	29.01	35.45	2.30259	0.101592	6.80979	0.848451
2021	38	深大通	商务服务业	L72	广东省	440000	1994	正常上市	1.35379	0	0	0	0	0	0	21.7883	-0.237097	1	0.428571	21.42	48.77	3.3322	0.005341	1.29451	0.228335
2020	38	深大通	商务服务业	L72	广东省	440000	1994	正常上市	1.29692	0	0	0	0	0	0	21.8982	0.02453	1	0.5	21.42	48.77	3.29584	0.002511	1.12862	0.102038
2019	38	深大通	商务服务业	L72	广东省	440000	1994	正常上市	1.52364	3	1.38629	3	1.38629	0	0	21.7938	0.042475	1	0.307692	21.42	50.5	3.2581	0.000505	1.0588	0.0559479
2018	38	深大通	商务服务业	L72	广东省	440000	1994	正常上市	1.45824	0	0	0	0	0	0	21.8331	-0.841409	0	0.333333	21.42	55.31	3.21888	0.019111	1.1523	0.133355
2017	38	深大通	商务服务业	L72	广东省	440000	1994	正常上市	1.1427	0	0	0	0	0	0	22.4763	0.06209	0	0.272727	21.42	57.58	3.17805	0.01873	1.07047	0.0649861
2016	38	深大通	商务服务业	L72	广东省	440000	1994	正常上市	1.18116	0	0	0	0	0	0	22.5786	0.037612	0	0.333333	21.42	58.56	3.13549	0.022863	1.26189	0.200188
2015	38	深大通	房地产业	K70	广东省	440000	1994	正常上市	3.80111	0	0	0	0	0	0	20.4286	0.010825	0	0.333333	44.79	25.36	3.09104	8.7e-05	6.43178	0.792025
2014	38	深大通	房地产业	K70	广东省	440000	1994	正常上市	1.63895	0	0	0	0	0	0	20.3424	-0.080433	1	0.416667	44.79	30.04	3.04452	0.000119	6.22313	0.78516
2013	38	深大通	房地产业	K70	广东省	440000	1994	正常上市	1.38016	0	0	0	0	0	0	20.3389	0.00427	1	0.3	44.79	28.84	2.99573	0.000185	4.27701	0.703774
2005	38	深大通A	互联网和相关服务	I64	广东省	440000	1994	*ST	1.45483	0	0	0	0	0	0	19.1153	-0.25119	0	0.428571	29.84	49.36	2.48491	0.185735	2.73566	0.634548
2004	38	深大通A	互联网和相关服务	I64	广东省	440000	1994	*ST	1.55293	0	0	0	0	0	0	19.3564	-0.026279	0	0.428571	29.84	49.32	2.3979	0.159001	2.06397	0.515496
2003	38	深大通A	互联网和相关服务	I64	广东省	440000	1994	*ST	1.51294	0	0	0	0	0	0	19.3823	0.032695	0	0.428571	29.84	49.41	2.30259	0.167237	2.00922	0.502294
2021	39	中集集团	金属制品业	C33	广东省	440000	1994	正常上市	1.01303	13	2.63906	9	2.30259	4	1.60944	25.7622	0.054177	1	0.3	59.31	18.06	3.3322	0.226768	3.41977	0.630849
2020	39	中集集团	金属制品业	C33	广东省	440000	1994	正常上市	1.0001	40	3.71357	23	3.17805	17	2.89037	25.7082	0.041117	1	0.3	58.2	21.67	3.29584	0.241511	3.32122	0.631737
2019	39	中集集团	金属制品业	C33	广东省	440000	1994	正常上市	0.951001	54	4.00733	29	3.4012	25	3.2581	25.8713	0.014585	0	0.454545	58.12	19.94	3.2581	0.219916	4.38471	0.680418
2018	39	中集集团	金属制品业	C33	广东省	440000	1994	正常上市	0.944346	56	4.04305	26	3.29584	30	3.43399	25.7915	0.025606	0	0.375	58	19.97	3.21888	0.145948	4.25777	0.670233
2017	39	中集集团	金属制品业	C33	广东省	440000	1994	正常上市	1.08098	41	3.73767	25	3.2581	16	2.83321	25.5954	0.024183	0	0.333333	58.02	20.31	3.17805	0.175653	4.02341	0.668989
2016	39	中集集团	金属制品业	C33	广东省	440000	1994	正常上市	1.01499	31	3.46574	15	2.77259	16	2.83321	25.5484	0.005898	0	0.363636	55.44	22.8	3.13549	0.176843	4.25401	0.686035
2015	39	中集集团	金属制品业	C33	广东省	440000	1994	正常上市	1.1072	33	3.52636	16	2.83321	17	2.89037	25.3942	0.02128	0	0.375	48.03	29.57	3.09104	0.20464	3.74212	0.667322
2014	39	中集集团	金属制品业	C33	广东省	440000	1994	正常上市	1.16523	41	3.73767	21	3.09104	20	3.04452	25.1981	0.034564	0	0.375	53.52	18.77	3.04452	0.217042	3.93809	0.689109
2013	39	中集集团	金属制品业	C33	广东省	440000	1994	正常上市	1.09597	50	3.93183	20	3.04452	30	3.43399	25.0084	0.036285	0	0.5	53.73	20.58	2.99573	0.186046	3.51282	0.662581
2012	39	中集集团	金属制品业	C33	广东省	440000	1994	正常上市	1.06301	24	3.21888	5	1.79176	19	2.99573	24.8662	0.030645	0	0.333333	53.73	19.39	2.94444	0.184288	3.2286	0.648992
2011	39	中集集团	金属制品业	C33	广东省	440000	1994	正常上市	1.07048	15	2.77259	8	2.19722	7	2.07944	24.8878	0.05685	0	0.333333	25.54	29.1	2.89037	0.169129	3.45464	0.664232
2010	39	中集集团	金属制品业	C33	广东省	440000	1994	正常上市	1.57297	13	2.63906	3	1.38629	10	2.3979	24.7147	0.052666	0	0.444444	25	29.37	2.83321	0.184858	3.33724	0.645114
2009	39	中集集团	金属制品业	C33	广东省	440000	1994	正常上市	1.33728	4	1.60944	1	0.693147	3	1.38629	24.3439	0.028928	0	0.375	24.82	29.58	2.77259	0.205979	2.63099	0.576285
2008	39	中集集团	金属制品业	C33	广东省	440000	1994	正常上市	0.939337	11	2.48491	6	1.94591	5	1.79176	24.266	0.048765	0	0.375	21.8	30.61	2.70805	0.207009	2.57334	0.567708
2007	39	中集集团	金属制品业	C33	广东省	440000	1994	正常上市	1.69176	10	2.3979	7	2.07944	3	1.38629	24.4218	0.082333	0	0.545455	16.54	30.23	2.63906	0.157	2.53865	0.565734
2006	39	中集集团	金属制品业	C33	广东省	440000	1994	正常上市	1.96059	15	2.77259	5	1.79176	10	2.3979	23.8553	0.128045	0	0.375	16.23	32.2	2.56495	0.214126	2.06115	0.478185
2005	39	中集集团	金属制品业	C33	广东省	440000	1994	正常上市	1.20318	12	2.56495	4	1.60944	8	2.19722	23.5664	0.16408	0	0.375	16.23	29.68	2.48491	0.257729	1.81578	0.397437
2004	39	中集集团	金属制品业	C33	广东省	440000	1994	正常上市	1.39657	2	1.09861	1	0.693147	1	0.693147	23.55	0.147687	0	0.375	16.23	31.8	2.3979	0.187904	2.26074	0.511012
2003	39	中集集团	金属制品业	C33	广东省	440000	1994	正常上市	1.33761	0	0	0	0	0	0	23.019	0.077711	0	0.272727	16.23	32.47	2.30259	0.226672	1.87715	0.398308
2021	40	东旭蓝天	电力、热力生产和供应业	D44	广东省	440000	1994	正常上市	0.84271	0	0	0	0	0	0	23.9871	-0.023084	1	0.333333	39.04	5.26	3.3322	0.2064	2.25626	0.55717
2020	40	东旭蓝天	电力、热力生产和供应业	D44	广东省	440000	1994	正常上市	0.809312	3	1.38629	0	0	3	1.38629	23.989	-0.039731	1	0.333333	39.04	6.72	3.29584	0.201514	2.15283	0.534733
2019	40	东旭蓝天	电力、热力生产和供应业	D44	广东省	440000	1994	正常上市	0.831874	6	1.94591	0	0	6	1.94591	24.1569	-0.030888	1	0.384615	39.04	10.92	3.2581	0.187852	2.31096	0.56373
2018	40	东旭蓝天	电力、热力生产和供应业	D44	广东省	440000	1994	正常上市	0.920839	6	1.94591	2	1.09861	4	1.60944	24.2619	0.032723	1	0.388889	38.99	26.24	3.21888	0.163757	2.37379	0.5767
2017	40	东旭蓝天	土木工程建筑业	E48	广东省	440000	1994	正常上市	1.19119	0	0	0	0	0	0	24.0871	0.018681	1	0.363636	30.98	42.91	3.17805	0.094679	2.51523	0.6
2016	40	东旭蓝天	房地产业	K70	广东省	440000	1994	正常上市	1.10993	0	0	0	0	0	0	23.5734	0.010142	1	0.333333	30.98	44.4	3.13549	0.011649	1.57755	0.365761
2015	40	宝安地产	房地产业	K70	广东省	440000	1994	正常上市	1.83098	0	0	0	0	0	0	22.6356	0.009166	1	0.4	29.88	10.5	3.09104	0.009892	5.10483	0.804107
2014	40	宝安地产	房地产业	K70	广东省	440000	1994	正常上市	1.4208	0	0	0	0	0	0	22.1749	0.012453	0	0.363636	19.8	25.78	3.04452	0.016618	3.36485	0.70281
2013	40	宝安地产	房地产业	K70	广东省	440000	1994	正常上市	1.17623	0	0	0	0	0	0	22.0998	0.025972	0	0.285714	19.8	22.02	2.99573	0.018332	3.13618	0.683666
2012	40	宝安地产	房地产业	K70	广东省	440000	1994	正常上市	1.42068	0	0	0	0	0	0	21.7769	0.067669	0	0.375	19.8	18.23	2.94444	0.031399	2.44085	0.594142
2011	40	宝安地产	房地产业	K70	广东省	440000	1994	正常上市	1.33211	0	0	0	0	0	0	21.3588	0.0744	0	0.363636	19.8	18.19	2.89037	0.039957	1.89596	0.478019
2010	40	深鸿基	房地产业	K70	广东省	440000	1994	正常上市	1.60691	0	0	0	0	0	0	21.5488	0.04046	0	0.333333	19.8	17.76	2.83321	0.045945	2.6596	0.613228
2009	40	深鸿基	综合	S90	广东省	440000	1994	正常上市	1.7718	0	0	0	0	0	0	21.7642	0.017735	0	0.315789	19.8	22.17	2.77259	0.071783	3.14004	0.64089
2008	40	深鸿基	综合	S90	广东省	440000	1994	正常上市	1.25738	0	0	0	0	0	0	21.5811	-0.05492	1	0.333333	12.8	23.94	2.70805	0.099115	2.85992	0.594996
2007	40	深鸿基	综合	S90	广东省	440000	1994	正常上市	2.16288	0	0	0	0	0	0	21.5239	0.031011	1	0.333333	13.17	9.61	2.63906	0.112426	2.23505	0.498428
2006	40	深鸿基	综合	S90	广东省	440000	1994	正常上市	1.1406	0	0	0	0	0	0	21.5518	0.011782	1	0.421053	12.26	18.79	2.56495	0.210169	2.61207	0.567249
2005	40	G 深鸿基	综合	S90	广东省	440000	1994	正常上市	1.01408	0	0	0	0	0	0	21.4901	0.004968	1	0.384615	29.36	9.58	2.48491	0.23465	2.49103	0.554111
2004	40	ST 鸿基	综合	S90	广东省	440000	1994	正常上市	1.14201	0	0	0	0	0	0	21.4318	0.016501	1	0.357143	29.36	9.35	2.3979	0.122644	2.39307	0.566716
2003	40	ST 鸿基	综合	S90	广东省	440000	1994	正常上市	1.38008	0	0	0	0	0	0	21.6331	0.015987	1	0.307692	29.36	9.43	2.30259	0.096344	3.02632	0.650564
2021	50	深天马A	计算机、通信和其他电子设备制造业	C39	广东省	440000	1995	正常上市	0.966506	3	1.38629	3	1.38629	0	0	25.1107	0.019177	0	0.25	15.85	46.85	3.29584	0.302078	2.30657	0.566455
2020	50	深天马A	计算机、通信和其他电子设备制造业	C39	广东省	440000	1995	正常上市	1.0269	26	3.29584	26	3.29584	0	0	25.0214	0.020046	0	0.272727	15.85	46.55	3.2581	0.363044	2.19124	0.543638
2019	50	深天马A	计算机、通信和其他电子设备制造业	C39	广东省	440000	1995	正常上市	1.09082	13	2.63906	13	2.63906	0	0	24.9046	0.012672	0	0.333333	19.02	45.7	3.21888	0.431558	2.45039	0.591902
2018	50	深天马A	计算机、通信和其他电子设备制造业	C39	广东省	440000	1995	正常上市	0.932635	15	2.77259	15	2.77259	0	0	24.8183	0.016388	0	0.272727	19.02	45.61	3.17805	0.487196	2.30923	0.566789
2017	50	深天马A	计算机、通信和其他电子设备制造业	C39	广东省	440000	1995	正常上市	1.44314	5	1.79176	5	1.79176	0	0	24.1127	0.027222	0	0.272727	20.81	31.82	3.13549	0.223326	2.04907	0.511973
2015	50	深天马A	计算机、通信和其他电子设备制造业	C39	广东省	440000	1995	正常上市	1.4144	472	6.1591	336	5.82008	136	4.91998	23.7973	0.025687	0	0.3	25.76	39.31	3.04452	0.316504	1.63245	0.387425
2014	50	深天马A	计算机、通信和其他电子设备制造业	C39	广东省	440000	1995	正常上市	1.4243	363	5.89715	298	5.70044	65	4.18965	23.4763	0.043774	0	0.333333	25.76	40.22	2.99573	0.498074	1.92586	0.454493
2013	50	深天马A	计算机、通信和其他电子设备制造业	C39	广东省	440000	1995	正常上市	1.40083	284	5.65249	226	5.42495	58	4.07754	22.7998	0.035796	0	0.333333	45.62	11.56	2.94444	0.499792	5.3681	0.588066
2012	50	深天马A	计算机、通信和其他电子设备制造业	C39	广东省	440000	1995	正常上市	1.19044	39	3.68888	19	2.99573	20	3.04452	22.7778	0.017629	0	0.428571	45.62	15.84	2.89037	0.565474	5.68318	0.608356
2011	50	深天马A	计算机、通信和其他电子设备制造业	C39	广东省	440000	1995	正常上市	1.08107	34	3.55535	15	2.77259	19	2.99573	22.8092	0.031971	0	0.428571	45.62	14.77	2.83321	0.568052	6.10462	0.637481
2010	50	深天马A	计算机、通信和其他电子设备制造业	C39	广东省	440000	1995	正常上市	1.41608	37	3.63759	10	2.3979	27	3.3322	22.7992	0.017638	0	0.375	45.62	17.66	2.77259	0.62661	6.56132	0.687531
2009	50	深天马A	计算机、通信和其他电子设备制造业	C39	广东省	440000	1995	正常上市	1.14439	43	3.78419	11	2.48491	32	3.49651	22.5914	-0.047853	0	0.333333	45.62	17.61	2.70805	0.527545	5.6559	0.67588
2008	50	深天马A	计算机、通信和其他电子设备制造业	C39	广东省	440000	1995	正常上市	0.975189	15	2.77259	3	1.38629	12	2.56495	22.3373	-0.014147	0	0.333333	45.62	21.2	2.63906	0.745353	3.71799	0.602628
2007	50	深天马A	计算机、通信和其他电子设备制造业	C39	广东省	440000	1995	正常上市	1.23789	0	0	0	0	0	0	22.2659	0.018248	0	0.333333	45.62	24.63	2.56495	0.109111	3.00193	0.513363
2006	50	深天马A	计算机、通信和其他电子设备制造业	C39	广东省	440000	1995	正常上市	1.46333	0	0	0	0	0	0	21.1622	0.06119	0	0.333333	52.62	15.82	2.48491	0.346779	1.8037	0.440297
2005	50	深天马A	计算机、通信和其他电子设备制造业	C39	广东省	440000	1995	正常上市	1.16283	0	0	0	0	0	0	21.0092	0.042583	0	0.333333	59.85	13.42	2.3979	0.427729	1.70292	0.407814
2004	50	深天马A	计算机、通信和其他电子设备制造业	C39	广东省	440000	1995	正常上市	1.27897	0	0	0	0	0	0	21.1354	0.06186	0	0.333333	59.85	13.43	2.30259	0.387148	2.00425	0.500927
2003	50	深天马A	计算机、通信和其他电子设备制造业	C39	广东省	440000	1995	正常上市	1.2019	0	0	0	0	0	0	20.8768	0.039804	0	0.333333	59.85	13.99	2.19722	0.510936	1.6532	0.395455
2021	59	华锦股份	石油加工、炼焦及核燃料加工业	C25	辽宁省	210000	1997	正常上市	0.89911	0	0	0	0	0	0	24.1927	0.029182	0	0.25	27.16	28.32	3.21888	0.376748	2.2493	0.536426
2020	59	华锦股份	石油加工、炼焦及核燃料加工业	C25	辽宁省	210000	1997	正常上市	0.810643	0	0	0	0	0	0	24.0519	0.012365	0	0.3	27.16	27.18	3.17805	0.457726	2.06056	0.494265
2019	59	华锦股份	石油加工、炼焦及核燃料加工业	C25	辽宁省	210000	1997	正常上市	0.849944	1	0.693147	1	0.693147	0	0	24.1029	0.035729	0	0.333333	32.16	21.79	3.13549	0.476198	2.15724	0.518052
2018	59	华锦股份	石油加工、炼焦及核燃料加工业	C25	辽宁省	210000	1997	正常上市	0.869618	4	1.60944	2	1.09861	2	1.09861	24.2033	0.034618	0	0.3	32.16	20.3	3.09104	0.416288	2.46469	0.577018
2017	59	华锦股份	石油加工、炼焦及核燃料加工业	C25	辽宁省	210000	1997	正常上市	1.07288	3	1.38629	2	1.09861	1	0.693147	24.1563	0.062682	1	0.461538	32.16	18.11	3.04452	0.451586	2.54688	0.590894
2016	59	华锦股份	石油加工、炼焦及核燃料加工业	C25	辽宁省	210000	1997	正常上市	1.2218	2	1.09861	1	0.693147	1	0.693147	24.1691	0.058913	1	0.285714	32.16	20.19	2.99573	0.457287	2.94002	0.646796
2015	59	*ST 华锦	石油加工、炼焦及核燃料加工业	C25	辽宁省	210000	1997	正常上市	1.08882	1	0.693147	1	0.693147	0	0	24.1218	0.012117	1	0.333333	47.54	11.25	2.94444	0.500078	3.38194	0.691845
2014	59	华锦股份	石油加工、炼焦及核燃料加工业	C25	辽宁省	210000	1997	正常上市	1.13612	0	0	0	0	0	0	24.2671	-0.042954	0	0.3	50.86	8.23	2.89037	0.509679	3.74135	0.726012
2013	59	华锦股份	石油加工、炼焦及核燃料加工业	C25	辽宁省	210000	1997	正常上市	0.956381	0	0	0	0	0	0	24.0711	-0.005695	0	0.3	51.14	5.66	2.83321	0.589841	3.96542	0.745781
2012	59	辽通化工	石油加工、炼焦及核燃料加工业	C25	辽宁省	210000	1997	正常上市	1.02403	0	0	0	0	0	0	24.2122	0.000609	0	0.333333	51.14	6	2.77259	0.566702	4.47221	0.774351
2011	59	辽通化工	石油加工、炼焦及核燃料加工业	C25	辽宁省	210000	1997	正常上市	1.05528	0	0	0	0	0	0	24.0746	0.029506	0	0.333333	51.14	6.35	2.70805	0.599101	3.815	0.735459
2010	59	辽通化工	石油加工、炼焦及核燃料加工业	C25	辽宁省	210000	1997	正常上市	1.22589	0	0	0	0	0	0	24.0019	0.015551	0	0.333333	51.14	6.5	2.63906	0.637145	4.03589	0.750565
2009	59	辽通化工	石油加工、炼焦及核燃料加工业	C25	辽宁省	210000	1997	正常上市	1.27538	0	0	0	0	0	0	23.8166	0.009402	0	0.333333	51.14	8.87	2.56495	0.22771	3.36384	0.702948
2008	59	辽通化工	石油加工、炼焦及核燃料加工业	C25	辽宁省	210000	1997	正常上市	1.00294	0	0	0	0	0	0	23.5423	0.022958	0	0.333333	51.14	26.08	2.48491	0.210145	2.78359	0.640811
2007	59	辽通化工	石油加工、炼焦及核燃料加工业	C25	辽宁省	210000	1997	正常上市	1.14675	0	0	0	0	0	0	22.9183	0.026738	0	0.333333	60.26	2.65	2.3979	0.421224	1.58266	0.368151
2006	59	辽通化工	石油加工、炼焦及核燃料加工业	C25	辽宁省	210000	1997	正常上市	1.0556	0	0	0	0	0	0	22.2231	0.019933	0	0.333333	60.26	4.58	2.30259	0.792749	2.4798	0.596742
2005	59	G 辽通	石油加工、炼焦及核燃料加工业	C25	辽宁省	210000	1997	正常上市	1.04615	0	0	0	0	0	0	22.1471	0.05935	0	0.333333	60.26	5.24	2.19722	0.615425	2.49579	0.599326
2004	59	辽通化工	石油加工、炼焦及核燃料加工业	C25	辽宁省	210000	1997	正常上市	1.16407	0	0	0	0	0	0	21.8282	0.046407	0	0.333333	69.25	5.5	2.07944	0.754178	2.12755	0.519046
2003	59	辽通化工	石油加工、炼焦及核燃料加工业	C25	辽宁省	210000	1997	正常上市	1.14851	0	0	0	0	0	0	21.7098	0.002177	0	0.333333	69.25	5.49	1.94591	0.642964	2.10683	0.514541
2021	60	中金岭南	有色金属冶炼及压延加工业	C32	广东省	440000	1997	正常上市	1.15057	0	0	0	0	0	0	24.0411	0.044237	0	0.3	32.88	6.67	3.21888	0.279931	2.08302	0.501449
2020	60	中金岭南	有色金属冶炼及压延加工业	C32	广东省	440000	1997	正常上市	1.17918	8	2.19722	3	1.38629	5	1.79176	23.9158	0.045171	0	0.333333	27.51	13.98	3.17805	0.305715	1.9959	0.47269
2019	60	中金岭南	有色金属冶炼及压延加工业	C32	广东省	440000	1997	正常上市	1.19608	0	0	0	0	0	0	23.7349	0.042882	0	0.3	27.51	14.21	3.13549	0.356061	1.8591	0.440797
2018	60	中金岭南	有色金属冶炼及压延加工业	C32	广东省	440000	1997	正常上市	1.17521	0	0	0	0	0	0	23.6942	0.04663	1	0.333333	27.51	13.44	3.09104	0.306365	1.8905	0.450487
2017	60	中金岭南	有色金属冶炼及压延加工业	C32	广东省	440000	1997	正常上市	1.79676	3	1.38629	1	0.693147	2	1.09861	23.6608	0.057955	1	0.4	27.51	14.66	3.04452	0.287279	1.887	0.44849
2016	60	中金岭南	有色金属冶炼及压延加工业	C32	广东省	440000	1997	正常上市	1.96924	1	0.693147	0	0	1	0.693147	23.5547	0.020149	0	0.416667	29.58	16.22	2.99573	0.29962	2.20906	0.515793
2015	60	中金岭南	有色金属冶炼及压延加工业	C32	广东省	440000	1997	正常上市	2.35813	0	0	0	0	0	0	23.4883	0.016415	0	0.428571	29.58	16.01	2.94444	0.311643	2.16201	0.503338
2014	60	中金岭南	有色金属冶炼及压延加工业	C32	广东省	440000	1997	正常上市	1.91697	0	0	0	0	0	0	23.3779	0.038741	0	0.375	31.73	13.74	2.89037	0.317025	2.35782	0.540647
2013	60	中金岭南	有色金属冶炼及压延加工业	C32	广东省	440000	1997	正常上市	1.45758	0	0	0	0	0	0	23.394	0.02914	0	0.307692	31.73	14.64	2.83321	0.278473	2.42206	0.561384
2012	60	中金岭南	有色金属冶炼及压延加工业	C32	广东省	440000	1997	正常上市	1.82193	0	0	0	0	0	0	23.3673	0.037944	0	0.333333	31.73	12.73	2.77259	0.279693	2.50579	0.496091
2011	60	中金岭南	有色金属冶炼及压延加工业	C32	广东省	440000	1997	正常上市	1.73397	0	0	0	0	0	0	23.3652	0.077878	0	0.363636	31.73	11.26	2.70805	0.286983	2.65006	0.525641
2010	60	中金岭南	有色金属冶炼及压延加工业	C32	广东省	440000	1997	正常上市	3.06206	0	0	0	0	0	0	23.4022	0.065198	0	0.363636	31.73	13.94	2.63906	0.289982	3.18192	0.613864
2009	60	中金岭南	有色金属冶炼及压延加工业	C32	广东省	440000	1997	正常上市	3.04444	0	0	0	0	0	0	23.1786	0.044642	0	0.363636	31.73	14.43	2.56495	0.331486	2.97649	0.594077
2008	60	中金岭南	有色金属冶炼及压延加工业	C32	广东省	440000	1997	正常上市	1.36831	0	0	0	0	0	0	22.7927	0.051193	0	0.363636	31.73	12.93	2.48491	0.323528	2.21973	0.49798
2007	60	中金岭南	有色金属冶炼及压延加工业	C32	广东省	440000	1997	正常上市	3.47043	0	0	0	0	0	0	22.7944	0.153099	0	0.4	31.73	16.94	2.3979	0.273976	2.21496	0.525712
2006	60	中金岭南	有色金属冶炼及压延加工业	C32	广东省	440000	1997	正常上市	1.6691	0	0	0	0	0	0	22.6971	0.158151	0	0.4	31.63	15.79	2.30259	0.266878	2.22848	0.538066
2005	60	G 中金	有色金属冶炼及压延加工业	C32	广东省	440000	1997	正常上市	1.14552	0	0	0	0	0	0	22.282	0.059709	0	0.363636	34.76	15.42	2.19722	0.421634	3.30299	0.677888
2004	60	中金岭南	有色金属冶炼及压延加工业	C32	广东省	440000	1997	正常上市	1.1242	0	0	0	0	0	0	22.322	0.028782	0	0.357143	46.66	10.47	2.07944	0.429054	4.07496	0.732363
2003	60	中金岭南	有色金属冶炼及压延加工业	C32	广东省	440000	1997	正常上市	1.18855	0	0	0	0	0	0	22.295	0.014128	0	0.357143	46.66	7.73	1.94591	0.441123	4.29911	0.746417
2021	61	农产品	商务服务业	L72	广东省	440000	1997	正常上市	1.1629	0	0	0	0	0	0	23.7519	0.023976	0	0.357143	34	36.3	3.21888	0.097284	3.6513	0.638123
2020	61	农产品	商务服务业	L72	广东省	440000	1997	正常上市	1.25091	0	0	0	0	0	0	23.6891	0.022783	0	0.384615	34	35.66	3.17805	0.102176	3.59311	0.634209
2019	61	农产品	商务服务业	L72	广东省	440000	1997	正常上市	1.13336	0	0	0	0	0	0	23.6988	0.020757	0	0.416667	34	36.31	3.13549	0.103337	3.77286	0.64949
2018	61	农产品	商务服务业	L72	广东省	440000	1997	正常上市	1.08624	0	0	0	0	0	0	23.6677	0.005275	0	0.294118	34	36.31	3.09104	0.101337	3.85552	0.653158
2017	61	农产品	商务服务业	L72	广东省	440000	1997	正常上市	1.34938	0	0	0	0	0	0	23.6592	0.003246	0	0.368421	28.76	40.77	3.04452	0.086662	3.91684	0.659766
2016	61	农产品	商务服务业	L72	广东省	440000	1997	正常上市	1.85198	0	0	0	0	0	0	23.5711	0.005407	0	0.368421	28.76	40.64	2.99573	0.112332	3.56111	0.637681
2015	61	农产品	商务服务业	L72	广东省	440000	1997	正常上市	2.4055	0	0	0	0	0	0	23.5039	0.002744	0	0.466667	26.76	40.06	2.94444	0.176078	3.35273	0.623063
2014	61	农产品	商务服务业	L72	广东省	440000	1997	正常上市	2.10185	0	0	0	0	0	0	23.3487	0.009808	0	0.4375	24.76	42.43	2.89037	0.223005	2.82413	0.553874
2013	61	农产品	商务服务业	L72	广东省	440000	1997	正常上市	1.54158	0	0	0	0	0	0	23.2263	0.01766	0	0.333333	24.31	32.07	2.83321	0.228061	2.49949	0.5
2012	61	农产品	商务服务业	L72	广东省	440000	1997	正常上市	1.33246	1	0.693147	0	0	1	0.693147	23.086	0.009888	0	0.384615	24.68	17.75	2.77259	0.27521	3.32915	0.592844
2011	61	农产品	批发业	F51	广东省	440000	1997	正常上市	1.465	3	1.38629	3	1.38629	0	0	22.9713	0.02761	0	0.357143	21.52	23.55	2.70805	0.285148	2.94434	0.56479
2010	61	农产品	批发业	F51	广东省	440000	1997	正常上市	1.90441	0	0	0	0	0	0	22.933	0.030662	0	0.384615	21.52	23.16	2.63906	0.179579	2.95973	0.585427
2009	61	农产品	批发业	F51	广东省	440000	1997	正常上市	1.6363	0	0	0	0	0	0	22.6707	0.02232	0	0.384615	21.52	22.79	2.56495	0.210153	2.43016	0.505349
2008	61	农产品	批发业	F51	广东省	440000	1997	正常上市	1.35835	0	0	0	0	0	0	22.5405	0.020419	0	0.384615	21.52	25.51	2.48491	0.258187	2.16573	0.446141
2007	61	农产品	批发业	F51	广东省	440000	1997	正常上市	2.13803	0	0	0	0	0	0	22.3915	0.045906	0	0.384615	22.88	25.2	2.3979	0.305227	3.17545	0.561757
2006	61	农产品	批发业	F51	广东省	440000	1997	正常上市	1.47602	0	0	0	0	0	0	22.1631	0.02054	0	0.384615	22.88	25.17	2.30259	0.439602	2.89438	0.529621
2005	61	G 农产品	批发业	F51	广东省	440000	1997	正常上市	0.97535	0	0	0	0	0	0	22.2094	0.021627	0	0.384615	22.88	23.45	2.19722	0.44785	3.13475	0.582353
2004	61	农产品	批发业	F51	广东省	440000	1997	正常上市	0.952267	0	0	0	0	0	0	22.1335	0.007506	0	0.384615	22.88	15.24	2.07944	0.457716	2.88928	0.570417
2003	61	农产品	批发业	F51	广东省	440000	1997	正常上市	1.14251	0	0	0	0	0	0	21.9769	0.028786	0	0.384615	22.88	15.12	1.94591	0.472936	2.51833	0.519555
2021	63	中兴通讯	计算机、通信和其他电子设备制造业	C39	广东省	440000	1997	正常上市	1.51246	90	4.51086	87	4.47734	3	1.38629	25.852	0.041691	0	0.333333	21.3	24.99	3.21888	0.067769	3.27894	0.684242
2020	63	中兴通讯	计算机、通信和其他电子设备制造业	C39	广东省	440000	1997	正常上市	1.54584	783	6.66441	762	6.63726	21	3.09104	25.7379	0.031345	0	0.4	22.44	24.41	3.17805	0.079092	3.47806	0.693891
2019	63	中兴通讯	计算机、通信和其他电子设备制造业	C39	广东省	440000	1997	正常上市	1.64936	1585	7.36897	1560	7.35308	25	3.2581	25.6734	0.040911	0	0.333333	27.18	24.61	3.13549	0.066454	4.02509	0.730878
2018	63	中兴通讯	计算机、通信和其他电子设备制造业	C39	广东省	440000	1997	正常上市	1.31133	2010	7.60639	1966	7.58426	44	3.80666	25.5862	-0.053725	0	0.347826	30.34	22.92	3.09104	0.06879	4.43911	0.7449
2017	63	中兴通讯	计算机、通信和其他电子设备制造业	C39	广东省	440000	1997	正常上市	1.60913	2653	7.88382	2595	7.86173	58	4.07754	25.6931	0.037415	0	0.333333	30.34	24.37	3.04452	0.060394	3.51477	0.684583
2016	63	中兴通讯	计算机、通信和其他电子设备制造业	C39	广东省	440000	1997	正常上市	1.1494	3817	8.24748	3681	8.21121	136	4.91998	25.6763	-0.00994	1	0.375	30.35	25.99	2.99573	0.053065	3.96417	0.711864
2015	63	中兴通讯	计算机、通信和其他电子设备制造业	C39	广东省	440000	1997	正常上市	1.22932	3645	8.20139	3523	8.16735	122	4.81218	25.5182	0.030938	0	0.380952	30.59	26.07	2.94444	0.063627	3.10159	0.641439
2014	63	中兴通讯	计算机、通信和其他电子设备制造业	C39	广东省	440000	1997	正常上市	1.27458	3475	8.15364	3367	8.12207	108	4.69135	25.3886	0.025681	0	0.357143	30.78	22.44	2.89037	0.069184	4.26849	0.752542
2013	63	中兴通讯	计算机、通信和其他电子设备制造业	C39	广东省	440000	1997	正常上市	1.17343	2260	7.72356	2172	7.68386	88	4.48864	25.3294	0.014325	0	0.4	30.78	25.66	2.83321	0.074436	4.44296	0.763736
2012	63	中兴通讯	计算机、通信和其他电子设备制造业	C39	广东省	440000	1997	正常上市	1.08256	3425	8.13915	3287	8.09803	138	4.93447	25.3998	-0.024241	0	0.333333	30.76	28.79	2.77259	0.066048	4.99535	0.789665
2011	63	中兴通讯	计算机、通信和其他电子设备制造业	C39	广东省	440000	1997	正常上市	1.24541	4408	8.3914	4221	8.34806	187	5.23644	25.381	0.021288	0	0.357143	30.76	27.17	2.70805	0.06647	4.34998	0.750285
2010	63	中兴通讯	计算机、通信和其他电子设备制造业	C39	广东省	440000	1997	正常上市	1.50267	4956	8.50856	4724	8.46062	232	5.45104	25.1559	0.041312	0	0.388889	32.45	25.93	2.63906	0.07752	3.64443	0.703387
2009	63	中兴通讯	计算机、通信和其他电子设备制造业	C39	广东省	440000	1997	正常上市	1.75293	5507	8.61396	5290	8.57376	217	5.3845	24.9478	0.039444	0	0.470588	33.87	24.32	2.56495	0.068984	4.06061	0.737343
2008	63	中兴通讯	计算机、通信和其他电子设备制造业	C39	广东省	440000	1997	正常上市	1.34923	4191	8.34093	3944	8.2802	247	5.51343	24.6525	0.037588	0	0.357143	35.52	25.47	2.48491	0.080665	3.56982	0.701396
2007	63	中兴通讯	计算机、通信和其他电子设备制造业	C39	广东省	440000	1997	正常上市	1.62534	4357	8.37977	4089	8.3163	268	5.59471	24.3912	0.037052	0	0.357143	35.08	25.39	2.3979	0.077555	3.22652	0.670922
2006	63	中兴通讯	计算机、通信和其他电子设备制造业	C39	广东省	440000	1997	正常上市	1.5147	2371	7.77149	2180	7.68754	191	5.2575	23.9783	0.036424	0	0.357143	37.41	26.28	2.30259	0.100006	2.42697	0.566358
2005	63	G 中兴	计算机、通信和其他电子设备制造业	C39	广东省	440000	1997	正常上市	1.28917	1119	7.02108	994	6.90274	125	4.83628	23.8043	0.061679	0	0.357143	37.41	26.17	2.19722	0.109287	2.15005	0.513315
2004	63	中兴通讯	计算机、通信和其他电子设备制造业	C39	广东省	440000	1997	正常上市	1.24113	639	6.46147	626	6.44095	13	2.63906	23.7606	0.058076	0	0.375	44.1	25.79	2.07944	0.088128	2.27273	0.53765
2003	63	中兴通讯	计算机、通信和其他电子设备制造业	C39	广东省	440000	1997	正常上市	1.1723	405	6.00635	393	5.97635	12	2.56495	23.4814	0.051703	0	0.333333	52.85	10.83	1.94591	0.111159	3.12649	0.665187
2021	65	北方国际	土木工程建筑业	E48	北京市	110000	1998	正常上市	0.991091	1	0.693147	1	0.693147	0	0	23.6854	0.035001	0	0.333333	42.89	25	3.17805	0.098377	3.11333	0.646329
2020	65	北方国际	土木工程建筑业	E48	北京市	110000	1998	正常上市	0.976456	2	1.09861	2	1.09861	0	0	23.6181	0.043367	0	0.266667	43.17	25.18	3.13549	0.043783	3.21537	0.65542
2019	65	北方国际	土木工程建筑业	E48	北京市	110000	1998	正常上市	1.06663	2	1.09861	1	0.693147	1	0.693147	23.4145	0.050153	0	0.3	43.17	25.63	3.09104	0.038111	2.95236	0.629966
2018	65	北方国际	土木工程建筑业	E48	北京市	110000	1998	正常上市	1.09289	3	1.38629	0	0	3	1.38629	23.1613	0.053966	0	0.3	43.17	26.36	3.04452	0.036739	2.74055	0.597293
2017	65	北方国际	土木工程建筑业	E48	北京市	110000	1998	正常上市	1.3618	1	0.693147	0	0	1	0.693147	23.1621	0.047378	0	0.307692	43.17	26.03	2.99573	0.039656	3.13801	0.640489
2016	65	北方国际	土木工程建筑业	E48	北京市	110000	1998	正常上市	1.65818	1	0.693147	0	0	1	0.693147	23.2206	0.04349	0	0.333333	43.17	29.2	2.94444	0.03148	3.80997	0.698519
2014	65	北方国际	土木工程建筑业	E48	北京市	110000	1998	正常上市	1.69399	1	0.693147	0	0	1	0.693147	22.3162	0.045613	0	0.384615	54.41	11.53	2.83321	0.028067	5.12398	0.759862
2013	65	北方国际	土木工程建筑业	E48	北京市	110000	1998	正常上市	1.46898	0	0	0	0	0	0	22.1053	0.049207	0	0.333333	54.41	15.05	2.77259	0.035291	4.97937	0.75772
2012	65	北方国际	土木工程建筑业	E48	北京市	110000	1998	正常上市	1.24573	1	0.693147	0	0	1	0.693147	21.8833	0.044885	0	0.333333	54.41	12.37	2.70805	0.007503	4.87842	0.756113
2011	65	北方国际	土木工程建筑业	E48	北京市	110000	1998	正常上市	1.593	0	0	0	0	0	0	21.5691	0.036605	0	0.333333	54.41	13.49	2.63906	0.005749	4.28388	0.723605
2010	65	北方国际	土木工程建筑业	E48	北京市	110000	1998	正常上市	2.30078	0	0	0	0	0	0	21.3926	0.025456	0	0.333333	54.41	11.53	2.56495	0.006343	4.06621	0.706605
2009	65	北方国际	土木工程建筑业	E48	北京市	110000	1998	正常上市	2.72731	0	0	0	0	0	0	21.573	0.019929	0	0.333333	55.55	16.69	2.48491	0.005974	5.20472	0.770415
2008	65	北方国际	土木工程建筑业	E48	北京市	110000	1998	正常上市	1.23893	0	0	0	0	0	0	21.5154	0.014346	0	0.333333	58.05	12.83	2.3979	0.04303	5.48435	0.796649
2007	65	北方国际	土木工程建筑业	E48	北京市	110000	1998	正常上市	2.11941	0	0	0	0	0	0	21.0182	-0.040304	0	0.333333	58.05	13.99	2.30259	0.076131	3.58611	0.680566
2006	65	北方国际	土木工程建筑业	E48	广东省	440000	1998	正常上市	1.05736	0	0	0	0	0	0	21.1065	0.012642	0	0.333333	58.05	9.53	2.19722	0.080739	3.13261	0.649761
2005	65	G 北方	土木工程建筑业	E48	广东省	440000	1998	正常上市	1.11422	0	0	0	0	0	0	21.0092	0.018523	0	0.333333	58.05	8.89	2.07944	0.091508	3.03951	0.669046
2004	65	北方国际	土木工程建筑业	E48	广东省	440000	1998	正常上市	1.09468	0	0	0	0	0	0	20.9114	0.032946	0	0.333333	66.26	9.2	1.94591	0.107678	2.84737	0.642419
2003	65	北方国际	土木工程建筑业	E48	广东省	440000	1998	正常上市	1.23019	0	0	0	0	0	0	20.9073	0.015728	0	0.333333	55.48	23.19	1.79176	0.05542	3.18664	0.684193
2021	66	中国长城	计算机、通信和其他电子设备制造业	C39	广东省	440000	1997	正常上市	1.94279	22	3.13549	22	3.13549	0	0	24.2109	0.020864	0	0.307692	41.34	5.3	3.21888	0.121355	3.36939	0.671049
2020	66	中国长城	计算机、通信和其他电子设备制造业	C39	广东省	440000	1997	正常上市	2.6801	41	3.73767	41	3.73767	0	0	24.0385	0.035401	0	0.307692	41.51	6.45	3.17805	0.105328	3.07289	0.660371
2019	66	中国长城	计算机、通信和其他电子设备制造业	C39	广东省	440000	1997	正常上市	2.44883	7	2.07944	2	1.09861	5	1.79176	23.7992	0.053799	0	0.333333	40.59	9.33	3.13549	0.128356	2.6121	0.600831
2018	66	中国长城	计算机、通信和其他电子设备制造业	C39	广东省	440000	1997	正常上市	1.38523	30	3.43399	11	2.48491	19	2.99573	23.4959	0.066014	0	0.307692	40.75	4.7	3.09104	0.119958	2.5641	0.5845
2017	66	中国长城	计算机、通信和其他电子设备制造业	C39	广东省	440000	1997	正常上市	1.77388	15	2.77259	7	2.07944	8	2.19722	23.4446	0.04579	0	0.363636	40.91	3.69	3.04452	0.122338	2.27749	0.502829
2016	66	长城电脑	计算机、通信和其他电子设备制造业	C39	广东省	440000	1997	正常上市	1.17034	20	3.04452	9	2.30259	11	2.48491	24.4334	0.005253	0	0.230769	53.92	3.4	2.99573	0.013779	14.7509	0.767499
2014	66	长城电脑	计算机、通信和其他电子设备制造业	C39	广东省	440000	1997	正常上市	0.978179	18	2.94444	8	2.19722	10	2.3979	24.4258	-0.008379	0	0.454545	53.92	3.62	2.89037	0.088199	15.9583	0.791122
2013	66	长城电脑	计算机、通信和其他电子设备制造业	C39	广东省	440000	1997	正常上市	0.906399	18	2.94444	9	2.30259	9	2.30259	24.3927	-0.019448	0	0.333333	53.92	4.32	2.83321	0.094296	14.6271	0.778486
2012	66	长城电脑	计算机、通信和其他电子设备制造业	C39	广东省	440000	1997	正常上市	0.935517	19	2.99573	8	2.19722	11	2.48491	24.3914	0.002436	0	0.272727	53.92	1.31	2.77259	0.101545	13.8838	0.738642
2011	66	长城电脑	计算机、通信和其他电子设备制造业	C39	广东省	440000	1997	正常上市	0.951821	13	2.63906	5	1.79176	8	2.19722	24.2137	0.014464	0	0.333333	53.92	4.82	2.70805	0.098755	10.416	0.688415
2010	66	长城电脑	计算机、通信和其他电子设备制造业	C39	广东省	440000	1997	正常上市	1.02979	21	3.09104	12	2.56495	9	2.30259	24.2173	0.02535	0	0.333333	53.92	5.18	2.63906	0.103963	9.45977	0.674666
2009	66	长城电脑	计算机、通信和其他电子设备制造业	C39	广东省	440000	1997	正常上市	1.02285	29	3.4012	12	2.56495	17	2.89037	24.0356	0.023586	0	0.333333	47.82	7.14	2.56495	0.122796	12.5457	0.699818
2008	66	长城电脑	计算机、通信和其他电子设备制造业	C39	广东省	440000	1997	正常上市	1.13207	6	1.94591	2	1.09861	4	1.60944	21.6598	0.004635	0	0.333333	47.82	1.97	2.48491	0.138759	2.17106	0.539396
2007	66	长城电脑	计算机、通信和其他电子设备制造业	C39	广东省	440000	1997	正常上市	1.6095	17	2.89037	14	2.70805	3	1.38629	21.9151	0.029815	0	0.272727	47.815	3.71	2.3979	0.182032	1.87742	0.467355
2006	66	长城电脑	计算机、通信和其他电子设备制造业	C39	广东省	440000	1997	正常上市	1.19484	8	2.19722	4	1.60944	4	1.60944	21.5382	0.026761	0	0.333333	47.82	1.23	2.30259	0.310396	1.35757	0.263479
2005	66	长城电脑	计算机、通信和其他电子设备制造业	C39	广东省	440000	1997	正常上市	1.31631	10	2.3979	7	2.07944	3	1.38629	21.614	0.138418	0	0.333333	60.47	1.15	2.19722	0.264286	1.39977	0.285802
2004	66	长城电脑	计算机、通信和其他电子设备制造业	C39	广东省	440000	1997	正常上市	1.45174	4	1.60944	2	1.09861	2	1.09861	21.5167	0.146545	0	0.333333	60.47	2.36	2.07944	0.304388	1.43478	0.299276
2003	66	长城电脑	计算机、通信和其他电子设备制造业	C39	广东省	440000	1997	正常上市	1.51478	0	0	0	0	0	0	21.4018	0.05408	0	0.222222	60.47	1.19	1.94591	0.330471	1.56305	0.354997
2021	70	特发信息	电气机械及器材制造业	C38	广东省	440000	2000	正常上市	1.34768	6	1.94591	4	1.60944	2	1.09861	22.8424	-0.072345	0	0.357143	37.07	7.96	3.09104	0.06158	4.21042	0.697141
2020	70	特发信息	电气机械及器材制造业	C38	广东省	440000	2000	正常上市	1.43894	66	4.20469	35	3.58352	31	3.46574	23.0348	0.005782	0	0.333333	36.1	10.48	3.04452	0.055857	4.14885	0.704757
2019	70	特发信息	电气机械及器材制造业	C38	广东省	440000	2000	正常上市	1.81836	23	3.17805	12	2.56495	11	2.48491	22.682	0.05181	0	0.333333	36.17	11.19	2.99573	0.082196	2.98275	0.593089
2018	70	特发信息	电气机械及器材制造业	C38	广东省	440000	2000	正常上市	1.29828	16	2.83321	6	1.94591	10	2.3979	22.7	0.04177	0	0.363636	39.18	17.67	2.94444	0.096528	4.10404	0.694972
2017	70	特发信息	电气机械及器材制造业	C38	广东省	440000	2000	正常上市	1.59516	27	3.3322	9	2.30259	18	2.94444	22.4902	0.041229	0	0.272727	39.18	17.83	2.89037	0.098271	4.07875	0.688194
2016	70	特发信息	电气机械及器材制造业	C38	广东省	440000	2000	正常上市	2.15434	23	3.17805	10	2.3979	13	2.63906	22.2848	0.028812	0	0.333333	39.18	19.8	2.83321	0.122793	3.81585	0.672472
2015	70	特发信息	电气机械及器材制造业	C38	广东省	440000	2000	正常上市	2.79996	7	2.07944	1	0.693147	6	1.94591	22.1008	-0.071878	0	0.461538	39.18	18.54	2.77259	0.134115	3.4329	0.644388
2013	70	特发信息	电气机械及器材制造业	C38	广东省	440000	2000	正常上市	1.61966	11	2.48491	1	0.693147	10	2.3979	21.5355	0.028579	0	0.333333	45.33	13.76	2.63906	0.188218	2.20666	0.482912
2012	70	特发信息	电气机械及器材制造业	C38	广东省	440000	2000	正常上市	1.32348	2	1.09861	0	0	2	1.09861	21.4124	0.027426	0	0.384615	49.14	10.02	2.56495	0.16821	2.35266	0.509036
2011	70	特发信息	计算机、通信和其他电子设备制造业	C39	广东省	440000	2000	正常上市	1.43842	4	1.60944	0	0	4	1.60944	21.3221	0.023029	0	0.363636	49.14	10.68	2.48491	0.281682	2.27756	0.495714
2010	70	特发信息	计算机、通信和其他电子设备制造业	C39	广东省	440000	2000	正常上市	2.13849	3	1.38629	0	0	3	1.38629	21.1908	0.039217	0	0.363636	49.14	10.9	2.3979	0.12772	2.08983	0.454511
2009	70	特发信息	计算机、通信和其他电子设备制造业	C39	广东省	440000	2000	正常上市	2.32821	0	0	0	0	0	0	20.9287	0.033029	0	0.363636	49.14	11.25	2.30259	0.12608	1.75053	0.401466
2008	70	特发信息	计算机、通信和其他电子设备制造业	C39	广东省	440000	2000	正常上市	1.13445	2	1.09861	1	0.693147	1	0.693147	20.8428	0.031201	0	0.363636	49.14	13.75	2.19722	0.129778	1.7068	0.386069
2007	70	特发信息	计算机、通信和其他电子设备制造业	C39	广东省	440000	2000	正常上市	2.00539	0	0	0	0	0	0	20.6965	0.011824	0	0.363636	49.14	14.64	2.07944	0.227816	1.55726	0.334532
2006	70	特发信息	计算机、通信和其他电子设备制造业	C39	广东省	440000	2000	正常上市	1.12586	0	0	0	0	0	0	20.7312	0.002713	0	0.363636	49.14	13.06	1.94591	0.276024	1.63212	0.370238
2004	70	特发信息	计算机、通信和其他电子设备制造业	C39	广东省	440000	2000	正常上市	1.15477	3	1.38629	0	0	3	1.38629	20.9496	0.003876	1	0.4	32.7	39.6	1.60944	0.249549	1.61432	0.380542
2003	70	特发信息	计算机、通信和其他电子设备制造业	C39	广东省	440000	2000	正常上市	1.18423	0	0	0	0	0	0	20.9583	0.003913	1	0.4	29.86	42.47	1.38629	0.232194	1.62638	0.38498
2021	89	深圳机场	航空运输业	G56	广东省	440000	1998	正常上市	1.11807	0	0	0	0	0	0	23.994	-0.000763	0	0.25	56.97	7.88	3.17805	0.526022	2.21447	0.548044
2020	89	深圳机场	航空运输业	G56	广东省	440000	1998	正常上市	1.31853	5	1.79176	0	0	5	1.79176	23.4393	0.002545	0	0.230769	56.97	9.41	3.13549	0.492451	1.26739	0.210185
2019	89	深圳机场	航空运输业	G56	广东省	440000	1998	正常上市	1.56747	9	2.30259	7	2.07944	2	1.09861	23.3638	0.04319	0	0.307692	56.97	12.32	3.09104	0.52679	1.16252	0.138588
2018	89	深圳机场	航空运输业	G56	广东省	440000	1998	正常上市	1.32098	0	0	0	0	0	0	23.3222	0.050679	0	0.272727	56.97	12.73	3.04452	0.563256	1.1555	0.133532
2017	89	深圳机场	航空运输业	G56	广东省	440000	1998	正常上市	1.50481	0	0	0	0	0	0	23.2974	0.051462	0	0.384615	56.97	15.27	2.99573	0.563876	1.17457	0.144588
2016	89	深圳机场	航空运输业	G56	广东省	440000	1998	正常上市	1.45562	0	0	0	0	0	0	23.2474	0.046071	0	0.272727	56.97	11.36	2.94444	0.613035	1.16854	0.141026
2015	89	深圳机场	航空运输业	G56	广东省	440000	1998	正常上市	1.54198	0	0	0	0	0	0	23.2048	0.044579	0	0.3	56.97	6.53	2.89037	0.659741	1.17025	0.14214
2014	89	深圳机场	航空运输业	G56	广东省	440000	1998	正常上市	1.14881	0	0	0	0	0	0	23.2649	0.021752	0	0.416667	61.3	4.31	2.83321	0.648526	1.60678	0.375984
2013	89	深圳机场	航空运输业	G56	广东省	440000	1998	正常上市	0.958888	0	0	0	0	0	0	23.1964	0.042916	0	0.333333	61.3	5.45	2.77259	0.774315	1.52207	0.341315
2012	89	深圳机场	航空运输业	G56	广东省	440000	1998	正常上市	0.919065	0	0	0	0	0	0	23.0651	0.056383	0	0.3	61.36	2.77	2.70805	0.221735	1.41786	0.293558
2011	89	深圳机场	装卸搬运和运输代理业	G58	广东省	440000	1998	正常上市	1.01425	0	0	0	0	0	0	22.9385	0.072818	0	0.333333	61.36	4.13	2.63906	0.278137	1.34035	0.251309
2010	89	深圳机场	装卸搬运和运输代理业	G58	广东省	440000	1998	正常上市	1.20645	0	0	0	0	0	0	22.6006	0.11067	0	0.363636	61.36	3.1	2.56495	0.409049	1.1211	0.104207
2009	89	深圳机场	装卸搬运和运输代理业	G58	广东省	440000	1998	正常上市	1.50052	0	0	0	0	0	0	22.4796	0.100665	0	0.3	61.36	4.73	2.48491	0.434798	1.12055	0.103246
2008	89	深圳机场	装卸搬运和运输代理业	G58	广东省	440000	1998	正常上市	1.30483	2	1.09861	1	0.693147	1	0.693147	22.4154	0.046679	0	0.4	61.36	7.76	2.3979	0.483279	1.17098	0.139348
2007	89	深圳机场	装卸搬运和运输代理业	G58	广东省	440000	1998	正常上市	2.67519	0	0	0	0	0	0	22.1048	0.121857	0	0.375	54.63	6.74	2.30259	0.428457	1.12521	0.0932931
2021	90	天健集团	土木工程建筑业	E48	广东省	440000	1999	正常上市	0.968943	2	1.09861	2	1.09861	0	0	24.8146	0.032623	0	0.333333	23.47	26.64	3.13549	0.008409	4.70653	0.78569
2020	90	天健集团	土木工程建筑业	E48	广东省	440000	1999	正常上市	1.00126	0	0	0	0	0	0	24.6151	0.030384	0	0.375	23.47	25.53	3.09104	0.009884	4.4708	0.774694
2019	90	天健集团	土木工程建筑业	E48	广东省	440000	1999	正常上市	1.00602	0	0	0	0	0	0	24.4199	0.030601	0	0.428571	23.47	30.68	3.04452	0.010102	4.2029	0.760357
2018	90	天健集团	土木工程建筑业	E48	广东省	440000	1999	正常上市	0.933024	0	0	0	0	0	0	24.1808	0.024428	0	0.4	23.47	34.84	2.99573	0.009833	3.64995	0.724638
2017	90	天健集团	土木工程建筑业	E48	广东省	440000	1999	正常上市	1.13613	0	0	0	0	0	0	23.9733	0.023194	0	0.444444	23.47	34.63	2.94444	0.012149	3.94282	0.744475
2016	90	天健集团	土木工程建筑业	E48	广东省	440000	1999	正常上市	1.17526	0	0	0	0	0	0	23.6829	0.023127	0	0.428571	23.47	34.64	2.89037	0.012861	3.06677	0.671332
2015	90	天健集团	土木工程建筑业	E48	广东省	440000	1999	正常上市	1.32628	0	0	0	0	0	0	23.5297	0.023703	0	0.428571	23.47	35.84	2.83321	0.010514	2.68625	0.625982
2014	90	天健集团	土木工程建筑业	E48	广东省	440000	1999	正常上市	1.35623	0	0	0	0	0	0	23.1239	0.038224	0	0.428571	36.35	14.95	2.77259	0.017317	2.99159	0.664642
2013	90	深天健	土木工程建筑业	E48	广东省	440000	1999	正常上市	1.03492	0	0	0	0	0	0	23.0048	0.038648	0	0.428571	36.35	3.28	2.70805	0.024459	2.91342	0.655637
2012	90	深天健	土木工程建筑业	E48	广东省	440000	1999	正常上市	1.06891	0	0	0	0	0	0	22.8725	0.02916	0	0.555556	36.35	4.84	2.63906	0.017142	2.66315	0.624505
2011	90	深天健	房屋建筑业	E47	广东省	440000	1999	正常上市	1.00775	0	0	0	0	0	0	22.7382	0.027095	1	0.375	36.35	6.89	2.56495	0.021952	2.443	0.590667
2010	90	深天健	房屋建筑业	E47	广东省	440000	1999	正常上市	1.06987	0	0	0	0	0	0	23.0417	0.010902	0	0.3	36.35	9.37	2.48491	0.016578	2.17233	0.539665
2009	90	深天健	房屋建筑业	E47	广东省	440000	1999	正常上市	1.45716	0	0	0	0	0	0	22.4965	0.009799	0	0.357143	36.35	12.91	2.3979	0.033597	2.2336	0.552292
2008	90	深天健	房屋建筑业	E47	广东省	440000	1999	正常上市	0.895539	0	0	0	0	0	0	22.4082	-0.02129	0	0.4	36.35	8.64	2.30259	0.041054	2.58857	0.613501
2007	90	深天健	房屋建筑业	E47	广东省	440000	1999	正常上市	1.2375	0	0	0	0	0	0	22.6349	0.025621	0	0.363636	36.35	23.56	2.19722	0.034548	2.13983	0.532673
2006	90	深天健	房屋建筑业	E47	广东省	440000	1999	正常上市	1.16108	0	0	0	0	0	0	22.1003	0.028241	0	0.333333	40.85	18.4	2.07944	0.065368	2.1895	0.543275
2005	90	G 天健	房屋建筑业	E47	广东省	440000	1999	正常上市	0.96841	0	0	0	0	0	0	21.8482	0.022278	0	0.333333	50.69	12.6	1.94591	0.088919	2.51019	0.601623
2004	90	深天健	房屋建筑业	E47	广东省	440000	1999	正常上市	1.02036	0	0	0	0	0	0	21.7213	0.015919	0	0.294118	50.69	12.74	1.79176	0.112764	2.33477	0.571692
2003	90	深天健	房屋建筑业	E47	广东省	440000	1999	正常上市	1.09616	0	0	0	0	0	0	21.6439	0.02163	0	0.266667	50.69	12.68	1.60944	0.130681	2.2065	0.545599
2021	99	中信海直	航空运输业	G56	广东省	440000	2000	正常上市	1.20762	0	0	0	0	0	0	22.6129	0.037594	0	0.352941	30.18	19.74	3.09104	0.322841	1.39924	0.251625
2020	99	中信海直	航空运输业	G56	广东省	440000	2000	正常上市	1.16787	3	1.38629	0	0	3	1.38629	22.4304	0.038741	0	0.304348	38.63	8.44	3.04452	0.41177	1.58511	0.347724
2019	99	中信海直	航空运输业	G56	广东省	440000	2000	正常上市	1.18558	4	1.60944	1	0.693147	3	1.38629	22.4918	0.036019	0	0.333333	38.63	9.61	2.99573	0.396082	1.79266	0.421528
2018	99	中信海直	航空运输业	G56	广东省	440000	2000	正常上市	1.03803	0	0	0	0	0	0	22.4574	0.028101	0	0.3125	38.63	8.6	2.94444	0.487382	1.84016	0.434499
2017	99	中信海直	航空运输业	G56	广东省	440000	2000	正常上市	1.42752	0	0	0	0	0	0	22.4498	0.017003	0	0.304348	38.63	9.72	2.89037	0.523902	1.90736	0.455079
2015	99	中信海直	航空运输业	G56	广东省	440000	2000	正常上市	2.23819	0	0	0	0	0	0	22.3251	0.034962	0	0.3	38.63	6.2	2.77259	0.665419	1.78361	0.43289
2014	99	中信海直	航空运输业	G56	广东省	440000	2000	正常上市	2.25949	0	0	0	0	0	0	22.2171	0.046189	0	0.363636	39.53	8.84	2.70805	0.599551	1.6533	0.388639
2013	99	中信海直	航空运输业	G56	广东省	440000	2000	正常上市	1.61286	0	0	0	0	0	0	22.0687	0.050666	0	0.333333	42.18	3.49	2.63906	0.639281	1.5822	0.360156
2012	99	中信海直	航空运输业	G56	广东省	440000	2000	正常上市	1.55259	0	0	0	0	0	0	21.9848	0.041085	0	0.263158	46.65	2.65	2.56495	0.521031	1.79878	0.435571
2011	99	中信海直	航空运输业	G56	广东省	440000	2000	正常上市	1.73385	0	0	0	0	0	0	21.7206	0.052258	0	0.333333	46.65	4.93	2.48491	0.619194	1.59283	0.360273
2010	99	中信海直	航空运输业	G56	广东省	440000	2000	正常上市	1.88266	0	0	0	0	0	0	21.6459	0.049693	0	0.380952	46.65	2.54	2.3979	0.645549	1.58239	0.35624
2009	99	中信海直	航空运输业	G56	广东省	440000	2000	正常上市	1.52694	0	0	0	0	0	0	21.6412	0.045251	0	0.333333	46.65	2.43	2.30259	0.566987	1.67716	0.391933
2008	99	中信海直	航空运输业	G56	广东省	440000	2000	正常上市	1.06951	0	0	0	0	0	0	21.5605	0.040944	0	0.333333	46.65	6.07	2.19722	0.6263	1.64179	0.378615
2007	99	中信海直	航空运输业	G56	广东省	440000	2000	正常上市	1.9514	0	0	0	0	0	0	21.5523	0.037518	0	0.333333	46.65	6.27	2.07944	0.545358	1.71098	0.402837
2006	99	中信海直	航空运输业	G56	广东省	440000	2000	正常上市	1.18216	0	0	0	0	0	0	21.4489	0.034855	0	0.357143	46.65	9.33	1.94591	0.618853	1.61406	0.367038
2005	99	G 海直	航空运输业	G56	广东省	440000	2000	正常上市	1.158	0	0	0	0	0	0	21.4064	0.046449	0	0.357143	57.13	10.02	1.79176	0.582422	1.59549	0.359596
2004	99	中信海直	航空运输业	G56	广东省	440000	2000	正常上市	1.25966	0	0	0	0	0	0	21.3138	0.047524	0	0.357143	57.13	7.71	1.60944	0.52649	1.53617	0.332964
2003	99	中信海直	航空运输业	G56	广东省	440000	2000	正常上市	1.25158	0	0	0	0	0	0	21.1933	0.051569	0	0.357143	57.13	7.02	1.38629	0.404718	1.39983	0.278313
2021	100	TCL科技	计算机、通信和其他电子设备制造业	C39	广东省	440000	2004	正常上市	0.897539	1	0.693147	1	0.693147	0	0	26.4556	0.048453	1	0.363636	8.26	19.5	2.89037	0.367888	7.17406	0.612569
2020	100	TCL科技	计算机、通信和其他电子设备制造业	C39	广东省	440000	2004	正常上市	1.03247	51	3.95124	44	3.80666	7	2.07944	26.2758	0.01964	1	0.5	8.26	21.6028	2.83321	0.359934	7.56083	0.651028
2019	100	TCL科技	计算机、通信和其他电子设备制造业	C39	广东省	440000	2004	正常上市	0.980635	208	5.34233	203	5.31812	5	1.79176	25.828	0.022189	1	0.307692	9.03	20.53	2.77259	0.275769	5.47326	0.612864
2018	100	TCL集团	计算机、通信和其他电子设备制造业	C39	广东省	440000	2004	正常上市	0.875775	280	5.63835	271	5.6058	9	2.30259	25.9849	0.021089	1	0.307692	7.82	30.16	2.70805	0.186669	6.32338	0.684129
2017	100	TCL集团	计算机、通信和其他电子设备制造业	C39	广东省	440000	2004	正常上市	0.994039	342	5.83773	340	5.83188	2	1.09861	25.8003	0.022114	1	0.3125	7.84	32.8	2.63906	0.203364	5.38824	0.662508
2016	100	TCL集团	计算机、通信和其他电子设备制造业	C39	广东省	440000	2004	正常上市	0.972744	470	6.15486	460	6.1334	10	2.3979	25.7144	0.014528	1	0.333333	7.19	31.89	2.56495	0.256364	6.46309	0.689327
2015	100	TCL集团	计算机、通信和其他电子设备制造业	C39	广东省	440000	2004	正常上市	1.09522	394	5.97889	372	5.92158	22	3.13549	25.44	0.028903	1	0.285714	7.18	28.73	2.48491	0.233029	4.61793	0.663059
2014	100	TCL集团	计算机、通信和其他电子设备制造业	C39	广东省	440000	2004	正常上市	1.08394	292	5.68017	260	5.56452	32	3.49651	25.2546	0.045574	1	0.384615	8.79	14.2	2.3979	0.218043	5.1061	0.71081
2013	100	TCL集团	计算机、通信和其他电子设备制造业	C39	广东省	440000	2004	正常上市	0.999027	240	5.4848	210	5.35186	30	3.43399	25.081	0.036945	1	0.333333	9.74	12.58	2.30259	0.260771	5.51023	0.744365
2012	100	TCL集团	计算机、通信和其他电子设备制造业	C39	广东省	440000	2004	正常上市	0.980421	209	5.34711	186	5.23111	23	3.17805	25.102	0.01596	1	0.375	9.8	14.53	2.19722	0.267547	6.78638	0.7463
2011	100	TCL集团	计算机、通信和其他电子设备制造业	C39	广东省	440000	2004	正常上市	0.9533	154	5.04343	123	4.82028	31	3.46574	25.0275	0.022577	1	0.375	9.8	13.73	2.07944	0.142665	6.54377	0.739495
2010	100	TCL集团	计算机、通信和其他电子设备制造业	C39	广东省	440000	2004	正常上市	0.956049	269	5.59842	171	5.14749	98	4.59512	24.7026	0.008834	1	0.363636	9.8	34.87	1.94591	0.053863	5.2074	0.661743
2009	100	TCL集团	计算机、通信和其他电子设备制造业	C39	广东省	440000	2004	正常上市	1.18669	99	4.60517	68	4.23411	31	3.46574	24.1321	0.02327	1	0.363636	11.19	21.37	1.79176	0.101508	5.71132	0.721469
2008	100	TCL集团	计算机、通信和其他电子设备制造业	C39	广东省	440000	2004	正常上市	1.02366	71	4.27667	45	3.82864	26	3.29584	23.867	0.018994	1	0.363636	12.7	17.43	1.60944	0.117723	5.82224	0.732212
2007	100	*ST TCL	计算机、通信和其他电子设备制造业	C39	广东省	440000	2004	正常上市	1.40348	15	2.77259	13	2.63906	2	1.09861	23.7515	0.015898	0	0.454545	12.74	18.15	1.38629	0.134865	5.9419	0.726525
2006	100	TCL集团	计算机、通信和其他电子设备制造业	C39	广东省	440000	2004	正常上市	1.03597	0	0	0	0	0	0	23.8125	-0.169445	1	0.416667	12.84	31.01	1.09861	0.164345	7.38151	0.796903
2005	100	TCL集团	计算机、通信和其他电子设备制造业	C39	广东省	440000	2004	正常上市	0.978617	1	0.693147	1	0.693147	0	0	24.1258	-0.057033	1	0.307692	25.22	30.08	0.693147	0.135439	6.11564	0.743009
2021	151	中成股份	批发业	F51	北京市	110000	2000	正常上市	1.30835	0	0	0	0	0	0	22.0243	0.017666	0	0.333333	39.79	15.6	3.09104	0.01776	4.10299	0.608767
2020	151	中成股份	批发业	F51	北京市	110000	2000	正常上市	1.88249	0	0	0	0	0	0	21.3138	-0.16106	0	0.416667	45.36	3.92	3.04452	0.028386	2.83093	0.646537
2019	151	中成股份	批发业	F51	北京市	110000	2000	正常上市	1.81291	0	0	0	0	0	0	21.5958	0.003658	0	0.3	45.36	4.15	2.99573	0.024177	2.524	0.603427
2018	151	中成股份	批发业	F51	北京市	110000	2000	正常上市	1.84747	0	0	0	0	0	0	21.4924	0.038664	0	0.3	45.36	2.25	2.94444	0.027818	2.158	0.536145
2017	151	中成股份	批发业	F51	北京市	110000	2000	正常上市	2.10775	0	0	0	0	0	0	21.492	0.041003	0	0.454545	45.36	2.53	2.89037	0.029515	2.17769	0.540566
2016	151	中成股份	批发业	F51	北京市	110000	2000	正常上市	3.08957	1	0.693147	0	0	1	0.693147	21.4503	0.048767	0	0.3	45.36	2.48	2.83321	0.016031	2.08695	0.517641
2015	151	中成股份	批发业	F51	北京市	110000	2000	正常上市	3.3182	0	0	0	0	0	0	21.6054	0.055603	0	0.25	45.36	3.02	2.77259	0.016276	2.39445	0.57947
2014	151	中成股份	批发业	F51	北京市	110000	2000	正常上市	2.41892	0	0	0	0	0	0	21.7948	0.038599	0	0.384615	47.72	4.7	2.70805	0.012784	2.93261	0.656507
2013	151	中成股份	批发业	F51	北京市	110000	2000	正常上市	1.42726	0	0	0	0	0	0	21.6355	0.037169	0	0.230769	50.09	2.41	2.63906	0.032749	2.56252	0.606827
2012	151	中成股份	批发业	F51	北京市	110000	2000	正常上市	1.60706	0	0	0	0	0	0	21.2337	0.026474	0	0.272727	50.09	1.54	2.56495	0.049069	1.85255	0.455222
2011	151	中成股份	零售业	F52	北京市	110000	2000	正常上市	2.27933	0	0	0	0	0	0	20.893	-0.00916	0	0.333333	48.09	1.34	2.48491	0.072786	1.38775	0.272911
2010	151	中成股份	零售业	F52	北京市	110000	2000	正常上市	3.28812	0	0	0	0	0	0	20.8076	0.00712	0	0.333333	48.09	1.95	2.3979	0.084455	1.24514	0.190074
2009	151	中成股份	其他服务业	O81	北京市	110000	2000	正常上市	2.20198	0	0	0	0	0	0	20.8357	0.025984	0	0.333333	49.78	3.41	2.30259	0.072075	1.25744	0.197855
2008	151	中成股份	其他服务业	O81	北京市	110000	2000	正常上市	1.08229	0	0	0	0	0	0	20.8674	0.037856	0	0.333333	49.78	2.17	2.19722	0.069545	1.30024	0.224848
2007	151	中成股份	其他服务业	O81	北京市	110000	2000	正常上市	2.42321	0	0	0	0	0	0	20.7721	0.038481	0	0.333333	49.78	3.02	2.07944	0.078354	1.18913	0.153429
2006	151	中成股份	其他服务业	O81	北京市	110000	2000	正常上市	1.03829	0	0	0	0	0	0	21.5072	0.021963	0	0.333333	49.78	4.01	1.94591	0.418886	2.48131	0.589041
2005	151	G 中成	其他服务业	O81	北京市	110000	2000	正常上市	0.987725	0	0	0	0	0	0	21.8488	0.015371	0	0.333333	60.81	4.57	1.79176	0.288372	3.53116	0.622323
2004	151	中成股份	其他服务业	O81	北京市	110000	2000	正常上市	1.01979	0	0	0	0	0	0	21.7737	0.01787	0	0.333333	60.81	4.27	1.60944	0.326094	3.31825	0.597062
2003	151	中成股份	其他服务业	O81	北京市	110000	2000	正常上市	1.2202	0	0	0	0	0	0	20.8312	0.036237	0	0.333333	60.81	4.27	1.38629	0.029636	1.32587	0.239497
2021	153	丰原药业	医药制造业	C27	安徽省	340000	2000	正常上市	1.57139	0	0	0	0	0	0	22.0625	0.028684	0	0.333333	11.48	26.28	3.09104	0.184683	2.49738	0.591981
2020	153	丰原药业	医药制造业	C27	安徽省	340000	2000	正常上市	1.35702	0	0	0	0	0	0	22.0142	0.028078	0	0.333333	11.48	22.97	3.04452	0.185682	2.57325	0.60176
2019	153	丰原药业	医药制造业	C27	安徽省	340000	2000	正常上市	1.20669	0	0	0	0	0	0	21.993	0.022646	0	0.416667	11.48	24.08	2.99573	0.201525	2.68882	0.626966
2018	153	丰原药业	医药制造业	C27	安徽省	340000	2000	正常上市	1.11159	0	0	0	0	0	0	21.8245	0.020182	0	0.333333	11.3	25.25	2.94444	0.252264	2.33359	0.570479
2017	153	丰原药业	医药制造业	C27	安徽省	340000	2000	正常上市	1.45775	0	0	0	0	0	0	21.7414	0.023611	0	0.333333	11.3	23.02	2.89037	0.289089	2.26885	0.558887
2016	153	丰原药业	医药制造业	C27	安徽省	340000	2000	正常上市	2.15212	0	0	0	0	0	0	21.6355	0.018355	0	0.307692	11.48	23.92	2.83321	0.338858	2.15958	0.537349
2014	153	丰原药业	医药制造业	C27	安徽省	340000	2000	正常上市	2.15019	0	0	0	0	0	0	21.5288	0.018376	0	0.3	11.48	29.18	2.70805	0.273039	2.01259	0.487489
2013	153	丰原药业	医药制造业	C27	安徽省	340000	2000	正常上市	1.51811	1	0.693147	0	0	1	0.693147	21.4069	0.013724	0	0.4	7.64	35.27	2.63906	0.319127	1.95365	0.467794
2012	153	丰原药业	医药制造业	C27	安徽省	340000	2000	正常上市	1.55739	0	0	0	0	0	0	21.0948	0.012473	0	0.363636	14.75	27.39	2.56495	0.360072	1.97494	0.465862
2011	153	丰原药业	医药制造业	C27	安徽省	340000	2000	正常上市	1.54629	0	0	0	0	0	0	20.9994	0.007528	0	0.333333	14.75	27.49	2.48491	0.365048	1.8217	0.419575
2010	153	丰原药业	医药制造业	C27	安徽省	340000	2000	正常上市	2.28773	0	0	0	0	0	0	20.967	0.031726	0	0.333333	14.75	30.74	2.3979	0.374205	1.78837	0.409091
2009	153	丰原药业	医药制造业	C27	安徽省	340000	2000	正常上市	1.87515	0	0	0	0	0	0	20.9097	0.019666	0	0.333333	14.75	36.6	2.30259	0.378839	1.79449	0.437178
2008	153	丰原药业	医药制造业	C27	安徽省	340000	2000	正常上市	1.1299	0	0	0	0	0	0	20.8768	0.013039	0	0.333333	14.75	34.7	2.19722	0.387064	1.80049	0.438679
2007	153	丰原药业	医药制造业	C27	安徽省	340000	2000	正常上市	1.62548	0	0	0	0	0	0	20.8085	0.00541	0	0.333333	14.75	35.89	2.07944	0.415573	1.71929	0.412948
2006	153	丰原药业	医药制造业	C27	安徽省	340000	2000	正常上市	1.11447	0	0	0	0	0	0	20.7872	0.020784	0	0.333333	14.75	34.7	1.94591	0.373795	1.73221	0.417542
2005	153	丰原药业	医药制造业	C27	安徽省	340000	2000	正常上市	1.0626	0	0	0	0	0	0	20.8122	0.008489	0	0.333333	18.88	47.53	1.79176	0.390619	1.83821	0.451144
2004	153	丰原药业	医药制造业	C27	安徽省	340000	2000	正常上市	1.23682	0	0	0	0	0	0	20.6133	0.011211	0	0.333333	18.88	51.92	1.60944	0.468691	1.52988	0.340328
2003	153	丰原药业	医药制造业	C27	安徽省	340000	2000	正常上市	1.69745	0	0	0	0	0	0	20.418	0.024589	0	0.3	18.88	50.72	1.38629	0.444915	1.27934	0.218347
2021	157	中联重科	专用设备制造业	C35	湖南省	430000	2000	正常上市	1.02619	62	4.14313	50	3.93183	12	2.56495	25.5273	0.052337	1	0.571429	18.2	37.35	3.09104	0.055504	2.14524	0.522295
2020	157	中联重科	专用设备制造业	C35	湖南省	430000	2000	正常上市	1.21669	84	4.44265	52	3.97029	32	3.49651	25.4794	0.063257	1	0.571429	17.45	45.15	3.04452	0.052541	2.48823	0.588048
2019	157	中联重科	专用设备制造业	C35	湖南省	430000	2000	正常上市	1.11422	28	3.3673	22	3.13549	6	1.94591	25.2458	0.046434	1	0.5	17.59	44	2.99573	0.063025	2.36927	0.570544
2018	157	中联重科	专用设备制造业	C35	湖南省	430000	2000	正常上市	0.905477	23	3.17805	23	3.17805	0	0	25.2608	0.020936	1	0.5	17.74	33.43	2.94444	0.058195	2.4466	0.58517
2017	157	中联重科	专用设备制造业	C35	湖南省	430000	2000	正常上市	0.967453	8	2.19722	7	2.07944	1	0.693147	25.1439	0.015009	1	0.571429	17.78	32.96	2.89037	0.070609	2.21261	0.540229
2016	157	中联重科	专用设备制造业	C35	湖南省	430000	2000	正常上市	0.972495	1	0.693147	1	0.693147	0	0	25.2135	-0.01015	1	0.571429	18.08	33.84	2.83321	0.083586	2.42162	0.57606
2015	157	中联重科	专用设备制造业	C35	湖南省	430000	2000	正常上市	1.00344	12	2.56495	11	2.48491	1	0.693147	25.2636	0.000973	1	0.5	18.08	33.52	2.77259	0.083224	2.34652	0.566688
2014	157	中联重科	专用设备制造业	C35	湖南省	430000	2000	正常上市	1.11401	49	3.91202	26	3.29584	23	3.17805	25.264	0.006697	1	0.571429	18.53	31.19	2.70805	0.064707	2.29635	0.560047
2013	157	中联重科	专用设备制造业	C35	湖南省	430000	2000	正常上市	0.999509	113	4.7362	70	4.26268	43	3.78419	25.218	0.044137	1	0.571429	18.53	35.58	2.63906	0.060052	2.15137	0.530377
2012	157	中联重科	专用设备制造业	C35	湖南省	430000	2000	正常上市	1.27254	103	4.64439	62	4.14313	41	3.73767	25.2116	0.084619	1	0.571429	18.53	35.86	2.56495	0.051356	2.18064	0.537147
2011	157	中联重科	专用设备制造业	C35	湖南省	430000	2000	正常上市	1.2687	80	4.39445	36	3.61092	44	3.80666	24.9941	0.114182	1	0.571429	18.53	38.26	2.48491	0.057299	2.01918	0.502235
2010	157	中联重科	专用设备制造业	C35	湖南省	430000	2000	正常上市	1.62394	11	2.48491	1	0.693147	10	2.3979	24.8664	0.07283	1	0.571429	16.77	40.99	2.3979	0.058066	2.29759	0.56381
2009	157	中联重科	专用设备制造业	C35	湖南省	430000	2000	正常上市	1.52042	9	2.30259	0	0	9	2.30259	24.247	0.071321	1	0.666667	24.99	30.96	2.30259	0.092694	4.54071	0.776172
2008	157	中联重科	专用设备制造业	C35	湖南省	430000	2000	正常上市	1.30167	0	0	0	0	0	0	23.8601	0.0692	1	0.571429	41.86	19.64	2.19722	0.094875	4.50509	0.772036
2007	157	中联重科	专用设备制造业	C35	湖南省	430000	2000	正常上市	3.56685	0	0	0	0	0	0	22.8671	0.156008	1	0.571429	41.8614	21.3851	2.07944	0.125542	2.35106	0.560361
2006	157	中联重科	专用设备制造业	C35	湖南省	430000	2000	正常上市	1.73493	0	0	0	0	0	0	22.4	0.090175	1	0.428571	41.86	23.6	1.94591	0.180638	2.32724	0.563014
2005	157	中联重科	专用设备制造业	C35	湖南省	430000	2000	正常上市	1.1182	1	0.693147	0	0	1	0.693147	22.1519	0.07415	0	0.363636	49.83	24.53	1.79176	0.227307	2.40935	0.575845
2004	157	中联重科	专用设备制造业	C35	湖南省	430000	2000	正常上市	1.18866	0	0	0	0	0	0	21.9989	0.105823	0	0.363636	49.83	22.57	1.60944	0.141356	2.21049	0.536722
2003	157	中联重科	专用设备制造业	C35	湖南省	430000	2000	正常上市	1.46366	6	1.94591	0	0	6	1.94591	21.678	0.089075	0	0.333333	49.83	23.6	1.38629	0.159496	2.11736	0.514627
2021	158	常山北明	软件和信息技术服务业	I65	河北省	130000	2000	正常上市	1.29068	0	0	0	0	0	0	23.5327	0.007816	0	0.4375	28.48	16.26	3.09104	0.149354	2.69743	0.628313
2020	158	常山北明	软件和信息技术服务业	I65	河北省	130000	2000	正常上市	1.25598	0	0	0	0	0	0	23.4246	0.007191	0	0.363636	28.48	20.82	3.04452	0.167726	2.47673	0.594497
2019	158	常山北明	软件和信息技术服务业	I65	河北省	130000	2000	正常上市	1.34561	0	0	0	0	0	0	23.3737	0.006726	0	0.363636	28.48	25.63	2.99573	0.172303	2.39472	0.581638
2018	158	常山北明	纺织业	C17	河北省	130000	2000	正常上市	1.17617	0	0	0	0	0	0	23.3723	0.012935	0	0.461538	27.55	35.7	2.94444	0.157533	2.32413	0.569307
2017	158	常山北明	纺织业	C17	河北省	130000	2000	正常上市	1.34145	0	0	0	0	0	0	23.2719	0.027761	0	0.333333	27.32	35.04	2.89037	0.1258	2.12883	0.529867
2016	158	常山股份	纺织业	C17	河北省	130000	2000	正常上市	1.47741	1	0.693147	0	0	1	0.693147	23.2727	0.0271	0	0.363636	27.32	35.49	2.83321	0.106188	2.23035	0.551562
2015	158	常山股份	纺织业	C17	河北省	130000	2000	正常上市	2.05624	0	0	0	0	0	0	23.1157	0.022731	0	0.357143	27.32	35.43	2.77259	0.118979	2.0151	0.503565
2014	158	常山股份	纺织业	C17	河北省	130000	2000	正常上市	1.79596	0	0	0	0	0	0	22.4376	0.004369	0	0.454545	48.06	4.86	2.70805	0.209357	2.24545	0.554475
2013	158	常山股份	纺织业	C17	河北省	130000	2000	正常上市	1.09244	0	0	0	0	0	0	22.4765	0.003039	0	0.333333	48.06	3.88	2.63906	0.260003	2.36405	0.576996
2012	158	常山股份	纺织业	C17	河北省	130000	2000	正常上市	1.00162	1	0.693147	0	0	1	0.693147	22.4667	0.002047	0	0.363636	48.06	3.12	2.56495	0.291629	2.35558	0.575302
2011	158	常山股份	纺织业	C17	河北省	130000	2000	正常上市	1.08569	1	0.693147	0	0	1	0.693147	22.3893	0.010809	0	0.333333	48.06	2.59	2.48491	0.283067	2.1918	0.543565
2010	158	常山股份	纺织业	C17	河北省	130000	2000	正常上市	1.51051	1	0.693147	0	0	1	0.693147	22.2797	0.011574	0	0.333333	48.06	4.07	2.3979	0.312063	1.99916	0.499367
2009	158	常山股份	纺织业	C17	河北省	130000	2000	正常上市	2.02392	0	0	0	0	0	0	22.1753	0.01755	0	0.333333	50.15	2.31	2.30259	0.281193	1.83742	0.455524
2008	158	常山股份	纺织业	C17	河北省	130000	2000	正常上市	0.988617	1	0.693147	0	0	1	0.693147	22.1946	0.026812	0	0.333333	50.15	14.71	2.19722	0.299859	1.94333	0.484041
2007	158	常山股份	纺织业	C17	河北省	130000	2000	正常上市	1.36049	0	0	0	0	0	0	22.0048	0.01376	0	0.333333	58.63	3.02	2.07944	0.393344	2.23034	0.549695
2006	158	常山股份	纺织业	C17	河北省	130000	2000	正常上市	1.0218	1	0.693147	0	0	1	0.693147	21.9322	0.015476	0	0.333333	58.63	5.97	1.94591	0.444004	2.15573	0.533433
2005	158	G 常山	纺织业	C17	河北省	130000	2000	正常上市	0.985494	0	0	0	0	0	0	21.9441	0.011579	0	0.333333	69.11	1	1.79176	0.410824	2.23173	0.548673
2004	158	常山股份	纺织业	C17	河北省	130000	2000	正常上市	1.01425	0	0	0	0	0	0	21.8472	0.012659	0	0.333333	69.11	0.87	1.60944	0.34526	2.10034	0.520312
2003	158	常山股份	纺织业	C17	河北省	130000	2000	正常上市	1.07734	0	0	0	0	0	0	21.659	0.029608	0	0.333333	69.11	0.9	1.38629	0.398219	1.74949	0.425657
2021	333	美的集团	电气机械及器材制造业	C38	广东省	440000	2013	正常上市	1.95972	124	4.82831	78	4.36945	46	3.85015	26.684	0.074792	1	0.333333	31.05	27.81	2.19722	0.058907	3.10568	0.652488
2020	333	美的集团	电气机械及器材制造业	C38	广东省	440000	2013	正常上市	2.53455	407	6.01127	278	5.63121	129	4.86753	26.6105	0.076326	1	0.375	30.86	25.65	2.07944	0.06171	3.06723	0.655105
2019	333	美的集团	电气机械及器材制造业	C38	广东省	440000	2013	正常上市	1.96548	709	6.56526	526	6.2672	183	5.21494	26.4337	0.083712	1	0.444444	31.73	28.31	1.94591	0.071748	2.96952	0.64404
2018	333	美的集团	电气机械及器材制造业	C38	广东省	440000	2013	正常上市	1.56296	851	6.74759	526	6.2672	325	5.7869	26.2981	0.082102	1	0.5	33.2	26.3	1.79176	0.085086	3.17443	0.649223
2017	333	美的集团	电气机械及器材制造业	C38	广东省	440000	2013	正常上市	2.09502	786	6.66823	559	6.32794	227	5.42935	26.2371	0.075013	1	0.333333	33.71	22.58	1.60944	0.091093	3.36452	0.665861
2016	333	美的集团	电气机械及器材制造业	C38	广东省	440000	2013	正常上市	1.63356	1051	6.95845	641	6.46459	410	6.01859	25.8626	0.092977	1	0.333333	34.75	14.78	1.38629	0.123427	2.79077	0.595545
2015	333	美的集团	电气机械及器材制造业	C38	广东省	440000	2013	正常上市	1.34237	987	6.89568	517	6.24998	470	6.15486	25.5815	0.105747	1	0.384615	35.07	21.8	1.09861	0.145371	2.61789	0.565295
2014	333	美的集团	电气机械及器材制造业	C38	广东省	440000	2013	正常上市	1.30935	517	6.24998	227	5.42935	290	5.67332	25.5133	0.096817	1	0.333333	35.49	20.26	0.693147	0.162287	3.04788	0.619784
2021	338	潍柴动力	汽车制造业	C36	山东省	370000	2004	正常上市	1.11104	117	4.77068	92	4.5326	25	3.2581	26.3473	0.041733	1	0.333333	22.22	29.76	2.70805	0.119801	3.90636	0.62852
2020	338	潍柴动力	汽车制造业	C36	山东省	370000	2004	正常上市	1.0886	182	5.20949	124	4.82831	58	4.07754	26.3246	0.041643	1	0.421053	24.43	38.6	2.63906	0.117166	5.28906	0.702733
2019	338	潍柴动力	汽车制造业	C36	山东省	370000	2004	正常上市	1.127	227	5.42935	148	5.00395	79	4.38203	26.1905	0.050276	1	0.333333	24.43	33.82	2.56495	0.111128	5.23662	0.705659
2018	338	潍柴动力	汽车制造业	C36	山东省	370000	2004	正常上市	0.998213	66	4.20469	41	3.73767	25	3.2581	26.0477	0.056635	1	0.375	24.23	32.83	2.48491	0.143485	5.22259	0.696542
2017	338	潍柴动力	汽车制造业	C36	山东省	370000	2004	正常上市	1.02943	35	3.58352	16	2.83321	19	2.99573	25.9682	0.048399	1	0.375	24.23	29.43	2.3979	0.142732	5.38025	0.703059
2016	338	潍柴动力	汽车制造业	C36	山东省	370000	2004	正常上市	0.984405	21	3.09104	13	2.63906	8	2.19722	25.8231	0.02193	1	0.384615	24.22	29.9	2.30259	0.157336	5.16698	0.728049
2015	338	潍柴动力	汽车制造业	C36	山东省	370000	2004	正常上市	0.985881	17	2.89037	7	2.07944	10	2.3979	25.4673	0.018827	1	0.333333	24.23	32.92	2.19722	0.206016	3.62118	0.636641
2014	338	潍柴动力	汽车制造业	C36	山东省	370000	2004	正常上市	1.05956	42	3.7612	25	3.2581	17	2.89037	25.5141	0.048039	1	0.409091	24.22	32.57	2.07944	0.184528	3.70804	0.660797
2013	338	潍柴动力	汽车制造业	C36	山东省	370000	2004	正常上市	1.02264	20	3.04452	12	2.56495	8	2.19722	25.0866	0.048619	1	0.315789	24.22	34.46	1.94591	0.167459	2.83261	0.562787
2012	338	潍柴动力	汽车制造业	C36	山东省	370000	2004	正常上市	1.12011	33	3.52636	19	2.99573	14	2.70805	24.9178	0.048767	1	0.4	24.3	34.46	1.79176	0.1738	2.66667	0.526538
2011	338	潍柴动力	汽车制造业	C36	山东省	370000	2004	正常上市	1.15892	20	3.04452	12	2.56495	8	2.19722	24.843	0.10269	1	0.333333	24.16	35.9	1.60944	0.156847	2.68734	0.530387
2010	338	潍柴动力	汽车制造业	C36	山东省	370000	2004	正常上市	1.50804	2	1.09861	1	0.693147	1	0.693147	24.6776	0.153358	1	0.333333	24.15	38.46	1.38629	0.150323	2.81794	0.551956
2009	338	潍柴动力	汽车制造业	C36	山东省	370000	2004	正常上市	1.35418	0	0	0	0	0	0	24.3129	0.108993	1	0.333333	24.23	39.75	1.09861	0.193712	3.08255	0.567642
2008	338	潍柴动力	汽车制造业	C36	山东省	370000	2004	正常上市	1.04206	1	0.693147	0	0	1	0.693147	24.0998	0.082405	1	0.333333	24.19	39.43	0.693147	0.206161	3.65966	0.612914
2021	400	许继电气	电气机械及器材制造业	C38	河南省	410000	1997	正常上市	1.91461	110	4.70953	107	4.68213	3	1.38629	23.5951	0.048512	0	0.25	38.47	9.21	3.21888	0.086056	1.8756	0.425127
2020	400	许继电气	电气机械及器材制造业	C38	河南省	410000	1997	正常上市	1.32018	317	5.76205	288	5.66643	29	3.4012	23.5452	0.047758	0	0.333333	43.26	14.67	3.17805	0.095063	1.93932	0.452528
2019	400	许继电气	电气机械及器材制造业	C38	河南省	410000	1997	正常上市	1.14465	271	5.6058	257	5.55296	14	2.70805	23.4373	0.032768	0	0.272727	43.26	10.49	3.13549	0.086479	1.85586	0.424983
2018	400	许继电气	电气机械及器材制造业	C38	河南省	410000	1997	正常上市	1.04191	243	5.49717	229	5.43808	14	2.70805	23.4029	0.018777	0	0.333333	41.28	10.26	3.09104	0.084053	1.88008	0.426886
2017	400	许继电气	电气机械及器材制造业	C38	河南省	410000	1997	正常上市	1.338	309	5.73657	261	5.56834	48	3.89182	23.4518	0.044536	0	0.25	41.28	11.51	3.04452	0.078258	2.02086	0.469236
2016	400	许继电气	电气机械及器材制造业	C38	河南省	410000	1997	正常上市	1.54982	289	5.66988	235	5.46383	54	4.00733	23.3835	0.065764	0	0.461538	41.28	12.93	2.99573	0.072232	2.02607	0.472028
2015	400	许继电气	电气机械及器材制造业	C38	河南省	410000	1997	正常上市	1.74499	308	5.73334	223	5.41165	85	4.45435	23.2482	0.064534	0	0.333333	40.95	12.18	2.94444	0.079426	1.98569	0.44964
2014	400	许继电气	电气机械及器材制造业	C38	河南省	410000	1997	正常上市	1.77771	234	5.45959	179	5.19296	55	4.02535	23.1019	0.119463	0	0.272727	41.02	5.66	2.89037	0.09536	1.90333	0.422428
2013	400	许继电气	电气机械及器材制造业	C38	河南省	410000	1997	正常上市	2.11494	122	4.81218	88	4.48864	34	3.55535	22.8384	0.092894	0	0.333333	19.38	19.18	2.83321	0.12098	2.52083	0.539621
2012	400	许继电气	电气机械及器材制造业	C38	河南省	410000	1997	正常上市	1.6212	66	4.20469	38	3.66356	28	3.3673	22.6585	0.082237	0	0.4	19.38	24.45	2.77259	0.150539	2.47092	0.539705
2011	400	许继电气	电气机械及器材制造业	C38	河南省	410000	1997	正常上市	1.43151	62	4.14313	42	3.7612	20	3.04452	22.6794	0.043015	0	0.333333	19.38	25.65	2.70805	0.118785	2.8019	0.580458
2010	400	许继电气	电气机械及器材制造业	C38	河南省	410000	1997	正常上市	2.19242	27	3.3322	11	2.48491	16	2.83321	22.4733	0.042959	0	0.333333	29.9	11.69	2.63906	0.141655	2.38995	0.520765
2009	400	许继电气	电气机械及器材制造业	C38	河南省	410000	1997	正常上市	1.92308	11	2.48491	6	1.94591	5	1.79176	22.2504	0.050058	0	0.333333	29.9	14.27	2.56495	0.181717	2.03671	0.449511
2008	400	许继电气	电气机械及器材制造业	C38	河南省	410000	1997	正常上市	1.38453	14	2.70805	11	2.48491	3	1.38629	22.2793	0.021695	0	0.333333	29.9	17.53	2.48491	0.160414	2.22431	0.502321
2006	400	许继电气	电气机械及器材制造业	C38	河南省	410000	1997	正常上市	1.19688	1	0.693147	1	0.693147	0	0	22.25	0.038851	0	0.333333	30.2	9.51	2.30259	0.201572	2.27196	0.521182
2005	400	G 许继	电气机械及器材制造业	C38	河南省	410000	1997	正常上市	0.939352	14	2.70805	11	2.48491	3	1.38629	22.1063	0.040354	0	0.333333	30.2	10.8	2.19722	0.170876	2.09953	0.483572
2004	400	许继电气	电气机械及器材制造业	C38	河南省	410000	1997	正常上市	1.18267	3	1.38629	3	1.38629	0	0	22.024	0.048054	0	0.333333	45.64	12.31	2.07944	0.179341	2.00985	0.464597
2003	400	许继电气	电气机械及器材制造业	C38	河南省	410000	1997	正常上市	1.33665	4	1.60944	4	1.60944	0	0	21.8524	0.064888	0	0.333333	45.64	9.1	1.94591	0.198524	1.79721	0.399289
2021	401	冀东水泥	非金属矿物制品业	C30	河北省	130000	1996	正常上市	0.961054	0	0	0	0	0	0	24.8231	0.069315	0	0.363636	44.34	26.64	3.2581	0.536246	1.89657	0.44008
2020	401	冀东水泥	非金属矿物制品业	C30	河北省	130000	1996	正常上市	0.778126	0	0	0	0	0	0	24.8	0.087937	0	0.333333	30	17.95	3.21888	0.53161	3.32863	0.454623
2019	401	冀东水泥	非金属矿物制品业	C30	河北省	130000	1996	正常上市	0.902603	0	0	0	0	0	0	24.8297	0.080757	0	0.333333	30	16.03	3.17805	0.537034	3.95635	0.525276
2018	401	冀东水泥	非金属矿物制品业	C30	河北省	130000	1996	正常上市	0.884719	0	0	0	0	0	0	24.8502	0.041289	0	0.272727	30	18.47	3.13549	0.451912	4.25171	0.615583
2016	401	冀东水泥	非金属矿物制品业	C30	河北省	130000	1996	正常上市	1.11732	0	0	0	0	0	0	24.4485	-0.00057	0	0.230769	30	38.35	3.04452	0.562318	4.15423	0.730714
2015	401	冀东水泥	非金属矿物制品业	C30	河北省	130000	1996	正常上市	1.08125	0	0	0	0	0	0	24.4436	-0.05209	0	0.4	37.48	32.04	2.99573	0.596001	4.10338	0.725533
2014	401	冀东水泥	非金属矿物制品业	C30	河北省	130000	1996	正常上市	1.08526	0	0	0	0	0	0	24.5086	-0.006299	0	0.333333	38.63	36.67	2.94444	0.578374	3.73622	0.695119
2013	401	冀东水泥	非金属矿物制品业	C30	河北省	130000	1996	正常上市	0.948378	0	0	0	0	0	0	24.4866	0.004611	0	0.333333	38.63	31.68	2.89037	0.607138	3.62101	0.677419
2012	401	冀东水泥	非金属矿物制品业	C30	河北省	130000	1996	正常上市	1.11336	0	0	0	0	0	0	24.449	0.003325	0	0.3	38.63	29.72	2.83321	0.580536	3.56529	0.678072
2011	401	冀东水泥	非金属矿物制品业	C30	河北省	130000	1996	正常上市	1.18531	0	0	0	0	0	0	24.363	0.04154	0	0.416667	37.28	32.47	2.77259	0.484964	3.32286	0.654412
2010	401	冀东水泥	非金属矿物制品业	C30	河北省	130000	1996	正常上市	1.63993	0	0	0	0	0	0	24.1328	0.051847	0	0.333333	41.42	22.19	2.70805	0.445896	3.74428	0.692893
2009	401	冀东水泥	非金属矿物制品业	C30	河北省	130000	1996	正常上市	1.72529	0	0	0	0	0	0	23.7969	0.04924	0	0.333333	40.78	22.73	2.63906	0.422267	3.23266	0.642923
2008	401	冀东水泥	非金属矿物制品业	C30	河北省	130000	1996	正常上市	1.20775	0	0	0	0	0	0	23.268	0.040972	0	0.333333	40.78	23.8	2.56495	0.342036	2.15021	0.504474
2007	401	冀东水泥	非金属矿物制品业	C30	河北省	130000	1996	正常上市	2.01221	0	0	0	0	0	0	22.9192	0.046827	0	0.333333	51.37	12.04	2.48491	0.535583	3.36882	0.671006
2006	401	冀东水泥	非金属矿物制品业	C30	河北省	130000	1996	正常上市	1.16101	0	0	0	0	0	0	22.6153	0.032946	0	0.333333	52.82	9.77	2.3979	0.609933	2.79284	0.610433
2005	401	冀东水泥	非金属矿物制品业	C30	河北省	130000	1996	正常上市	1.0328	1	0.693147	0	0	1	0.693147	22.6082	0.020788	0	0.333333	62.93	7.34	2.30259	0.599621	3.02665	0.635439
2004	401	冀东水泥	非金属矿物制品业	C30	河北省	130000	1996	正常上市	1.07113	0	0	0	0	0	0	22.4222	0.026527	0	0.333333	62.93	1.62	2.19722	0.576105	2.55037	0.580468
2003	401	冀东水泥	非金属矿物制品业	C30	河北省	130000	1996	正常上市	1.20944	1	0.693147	0	0	1	0.693147	22.2666	0.032248	0	0.333333	68.71	1.29	2.07944	0.521457	2.72093	0.621581
2021	404	长虹华意	通用设备制造业	C34	江西省	360000	1996	正常上市	0.88457	1	0.693147	0	0	1	0.693147	23.1854	0.024691	0	0.384615	30.6	9.49	3.2581	0.124044	3.41485	0.606479
2020	404	长虹华意	通用设备制造业	C34	江西省	360000	1996	正常上市	0.919028	3	1.38629	1	0.693147	2	1.09861	23.1157	0.016611	0	0.272727	30.6	10.3	3.21888	0.134751	3.29816	0.596161
2019	404	长虹华意	通用设备制造业	C34	江西省	360000	1996	正常上市	0.852719	7	2.07944	1	0.693147	6	1.94591	23.0505	0.009759	0	0.3	30.6	11.84	3.17805	0.150552	3.18917	0.584098
2018	404	长虹华意	通用设备制造业	C34	江西省	360000	1996	正常上市	0.848913	2	1.09861	0	0	2	1.09861	23.0348	0.016226	0	0.4	29.98	12.9	3.13549	0.155907	3.15411	0.582656
2017	404	华意压缩	通用设备制造业	C34	江西省	360000	1996	正常上市	1.0414	4	1.60944	1	0.693147	3	1.38629	23.0236	0.021256	0	0.230769	28.95	10.09	3.09104	0.138801	3.16963	0.602926
2016	404	华意压缩	通用设备制造业	C34	江西省	360000	1996	正常上市	1.28866	1	0.693147	0	0	1	0.693147	22.8154	0.048845	0	0.363636	28.81	13.88	3.04452	0.167594	3.31099	0.598864
2015	404	华意压缩	通用设备制造业	C34	江西省	360000	1996	正常上市	1.28762	2	1.09861	1	0.693147	1	0.693147	22.665	0.047574	0	0.333333	28.81	8.75	2.99573	0.191124	3.11344	0.574666
2014	404	华意压缩	通用设备制造业	C34	江西省	360000	1996	正常上市	1.24418	0	0	0	0	0	0	22.6111	0.043844	0	0.4	28.81	12.91	2.94444	0.177803	3.21099	0.591522
2013	404	华意压缩	通用设备制造业	C34	江西省	360000	1996	正常上市	1.08694	0	0	0	0	0	0	22.5741	0.039853	0	0.333333	28.81	28.78	2.89037	0.145463	3.30649	0.609269
2012	404	华意压缩	通用设备制造业	C34	江西省	360000	1996	正常上市	1.11489	0	0	0	0	0	0	22.277	0.036621	0	0.384615	29.92	11.71	2.83321	0.176268	6.92387	0.763798
2011	404	华意压缩	通用设备制造业	C34	江西省	360000	1996	正常上市	1.08392	0	0	0	0	0	0	22.1624	0.017076	0	0.454545	29.92	18.97	2.77259	0.184837	7.28451	0.776381
2010	404	华意压缩	通用设备制造业	C34	江西省	360000	1996	正常上市	1.40211	0	0	0	0	0	0	22.002	0.021469	0	0.333333	29.92	16.34	2.70805	0.218308	6.54996	0.752506
2009	404	华意压缩	通用设备制造业	C34	江西省	360000	1996	正常上市	1.49537	0	0	0	0	0	0	21.715	0.063568	0	0.333333	29.92	26.75	2.63906	0.195054	5.05626	0.688056
2008	404	华意压缩	通用设备制造业	C34	江西省	360000	1996	正常上市	1.116	1	0.693147	0	0	1	0.693147	21.4552	0.035195	0	0.333333	29.92	23.77	2.56495	0.271901	4.66353	0.673882
2007	404	华意压缩	通用设备制造业	C34	江西省	360000	1996	正常上市	1.54667	0	0	0	0	0	0	21.6029	0.021762	0	0.333333	29.92	24.16	2.48491	0.284344	5.74083	0.743983
2006	404	华意压缩	通用设备制造业	C34	江西省	360000	1996	正常上市	1.05995	0	0	0	0	0	0	21.4566	0.015099	0	0.375	32.69	20.59	2.3979	0.239834	5.29232	0.735351
2005	404	华意压缩	通用设备制造业	C34	江西省	360000	1996	正常上市	1.0138	0	0	0	0	0	0	21.306	-0.074436	0	0.4	40.67	23.74	2.30259	0.286112	4.61004	0.705193
2004	404	华意压缩	通用设备制造业	C34	江西省	360000	1996	正常上市	1.06162	0	0	0	0	0	0	21.2794	0.00841	0	0.333333	40.67	23.33	2.19722	0.319317	3.27635	0.619266
2003	404	华意压缩	通用设备制造业	C34	江西省	360000	1996	正常上市	1.06696	0	0	0	0	0	0	21.2026	-0.071716	0	0.333333	40.67	23.18	2.07944	0.215496	3.085	0.597895
2021	407	胜利股份	燃气生产和供应业	D45	山东省	370000	1996	正常上市	1.12525	0	0	0	0	0	0	22.6746	0.015477	0	0.375	22.16	17.58	3.2581	0.269456	2.69346	0.570617
2020	407	胜利股份	燃气生产和供应业	D45	山东省	370000	1996	正常上市	1.12363	0	0	0	0	0	0	22.6331	0.031934	0	0.4	9.99	27.5	3.21888	0.265286	2.74695	0.57035
2019	407	胜利股份	燃气生产和供应业	D45	山东省	370000	1996	正常上市	1.0338	0	0	0	0	0	0	22.5965	0.031333	0	0.4	9.99	24.17	3.17805	0.243986	2.68745	0.552619
2018	407	胜利股份	燃气生产和供应业	D45	山东省	370000	1996	正常上市	1.07423	0	0	0	0	0	0	22.5838	0.028301	0	0.5	9.33	26.11	3.13549	0.22808	2.83003	0.57414
2017	407	胜利股份	燃气生产和供应业	D45	山东省	370000	1996	正常上市	1.67603	0	0	0	0	0	0	22.3417	0.024321	1	0.363636	9.33	31.63	3.09104	0.209508	2.31954	0.465213
2016	407	胜利股份	燃气生产和供应业	D45	山东省	370000	1996	正常上市	1.98284	0	0	0	0	0	0	22.1826	-0.075581	0	0.333333	15.4	25.63	3.04452	0.203027	2.03259	0.414362
2015	407	胜利股份	化学原料及化学制品制造业	C26	山东省	370000	1996	正常上市	1.89185	0	0	0	0	0	0	22.1469	0.009988	1	0.470588	15.4	12.45	2.99573	0.160286	2.31052	0.49422
2014	407	胜利股份	化学原料及化学制品制造业	C26	山东省	370000	1996	正常上市	1.55533	0	0	0	0	0	0	22.135	0.012915	0	0.363636	15.14	12.47	2.94444	0.104284	2.32596	0.506215
2013	407	胜利股份	化学原料及化学制品制造业	C26	山东省	370000	1996	正常上市	1.62706	0	0	0	0	0	0	21.9735	0.014571	0	0.363636	9.23	5.37	2.89037	0.230197	3.13375	0.615869
2012	407	胜利股份	化学原料及化学制品制造业	C26	山东省	370000	1996	正常上市	1.91079	0	0	0	0	0	0	21.8786	-0.043889	0	0.4	9.23	8.68	2.83321	0.252364	2.90219	0.585827
2011	407	胜利股份	橡胶和塑料制品业	C29	山东省	370000	1996	正常上市	1.3415	0	0	0	0	0	0	21.8656	0.001987	0	0.545455	9.23	6.82	2.77259	0.240675	2.5459	0.552329
2010	407	胜利股份	橡胶和塑料制品业	C29	山东省	370000	1996	正常上市	1.82726	0	0	0	0	0	0	21.8595	0.107701	0	0.545455	9.23	11.67	2.70805	0.249269	2.48603	0.532584
2009	407	胜利股份	橡胶和塑料制品业	C29	山东省	370000	1996	正常上市	2.32647	0	0	0	0	0	0	21.6025	0.099365	0	0.545455	9.23	13.63	2.63906	0.32884	2.40179	0.525529
2008	407	胜利股份	橡胶和塑料制品业	C29	山东省	370000	1996	正常上市	1.45914	0	0	0	0	0	0	21.4638	0.142872	0	0.363636	9.23	12.71	2.56495	0.399342	2.51741	0.550787
2007	407	胜利股份	橡胶和塑料制品业	C29	山东省	370000	1996	正常上市	2.41774	0	0	0	0	0	0	21.5627	0.011748	0	0.363636	9.23	13.63	2.48491	0.342744	3.59472	0.677322
2006	407	胜利股份	橡胶和塑料制品业	C29	山东省	370000	1996	正常上市	1.2569	0	0	0	0	0	0	21.2668	0.024619	0	0.363636	14.23	18.17	2.3979	0.481463	2.77921	0.609756
2005	407	胜利股份	橡胶和塑料制品业	C29	山东省	370000	1996	正常上市	1.02728	0	0	0	0	0	0	21.0704	0.017557	0	0.363636	18.12	22.06	2.30259	0.307081	2.43127	0.551519
2004	407	胜利股份	橡胶和塑料制品业	C29	山东省	370000	1996	正常上市	1.14941	0	0	0	0	0	0	20.8997	0.016145	0	0.363636	18.12	28.42	2.19722	0.404725	2.12884	0.491702
2003	407	胜利股份	橡胶和塑料制品业	C29	山东省	370000	1996	正常上市	1.35701	0	0	0	0	0	0	20.8357	0.025965	0	0.363636	18.12	28.42	2.07944	0.461046	2.01658	0.457819
2021	409	云鼎科技	软件和信息技术服务业	I65	山东省	370000	1996	正常上市	2.85185	0	0	0	0	0	0	20.9048	0.029093	0	0.272727	16.71	22.84	3.2581	0.156263	2.37755	0.49975
2020	409	ST 地矿	综合	S90	山东省	370000	1996	正常上市	2.20228	0	0	0	0	0	0	20.7197	0.099763	0	0.3	16.71	22.98	3.21888	0.18738	1.99519	0.427539
2019	409	ST 地矿	综合	S90	山东省	370000	1996	正常上市	1.24548	0	0	0	0	0	0	22.0674	-0.227375	0	0.277778	16.71	25.48	3.17805	0.172563	7.2509	0.667014
2018	409	*ST 地矿	综合	S90	山东省	370000	1996	正常上市	1.12273	0	0	0	0	0	0	22.2906	0.026565	0	0.285714	16.71	27.81	3.13549	0.147398	4.86404	0.551314
2017	409	山东地矿	综合	S90	山东省	370000	1996	正常上市	1.20655	0	0	0	0	0	0	22.5105	-0.04541	0	0.285714	16.52	27	3.09104	0.176046	8.38904	0.818517
2016	409	山东地矿	综合	S90	山东省	370000	1996	正常上市	1.65449	0	0	0	0	0	0	22.5475	-0.030946	0	0.3	17.74	24.39	3.04452	0.154107	6.6225	0.781865
2015	409	山东地矿	黑色金属矿采选业	B08	山东省	370000	1996	正常上市	1.60176	0	0	0	0	0	0	22.4595	0.021733	0	0.333333	15.88	26.38	2.99573	0.171878	5.02301	0.727977
2014	409	山东地矿	黑色金属矿采选业	B08	山东省	370000	1996	正常上市	1.66913	0	0	0	0	0	0	21.9208	-0.008902	0	0.3	23.92	32.48	2.94444	0.231516	3.2093	0.617452
2013	409	山东地矿	黑色金属矿采选业	B08	山东省	370000	1996	正常上市	2.00596	0	0	0	0	0	0	21.2982	0.071652	0	0.315789	23.92	48.53	2.89037	0.275862	1.67168	0.38368
2012	409	ST 泰复	批发业	F51	安徽省	340000	1996	正常上市	2.28702	0	0	0	0	0	0	20.9039	0.067242	0	0.352941	26.83	5.65	2.83321	0.256998	1.27176	0.214023
2011	409	*ST 泰复	专用设备制造业	C35	安徽省	340000	1996	正常上市	17.4065	0	0	0	0	0	0	17.6633	0.119549	0	0.333333	26.78	6.93	2.77259	0.013227	1.12415	0.110442
2010	409	ST 泰复	专用设备制造业	C35	广东省	440000	1996	正常上市	25.1668	0	0	0	0	0	0	17.6909	-0.117317	0	0.333333	26.78	9.11	2.70805	0.015519	1.33495	0.250909
2009	409	ST 泰复	专用设备制造业	C35	广东省	440000	1996	正常上市	27.8341	0	0	0	0	0	0	17.7692	-0.265396	0	0.428571	26.78	12.31	2.63906	0.017807	1.26142	0.207246
2008	409	*ST 泰格	专用设备制造业	C35	广东省	440000	1996	正常上市	6.10214	0	0	0	0	0	0	17.9976	0.042097	0	0.333333	27.66	9.23	2.56495	0.01796	1.2344	0.189893
2005	409	*ST 四通	专用设备制造业	C35	广东省	440000	1996	正常上市	1.31381	0	0	0	0	0	0	19.2218	0.028895	0	0.333333	13.42	23.58	2.30259	0.113519	1.88176	0.468582
2003	409	*ST 四通	专用设备制造业	C35	广东省	440000	1996	正常上市	1.88051	0	0	0	0	0	0	19.0085	-0.381465	0	0.307692	13.42	23.58	2.07944	0.186645	1.86429	0.462153
2020	410	*ST 沈机	通用设备制造业	C34	辽宁省	210000	1996	*ST	2.05412	5	1.79176	1	0.693147	4	1.60944	22.438	-0.132157	0	0.363636	29.99	26.47	3.21888	0.286861	15.261	0.937534
2019	410	*ST 沈机	通用设备制造业	C34	辽宁省	210000	1996	*ST	2.43548	0	0	0	0	0	0	22.699	-0.432132	0	0.428571	29.99	34.87	3.17805	0.227161	6.50903	0.848031
2018	410	沈阳机床	通用设备制造业	C34	辽宁省	210000	1996	*ST	1.22196	1	0.693147	1	0.693147	0	0	23.7383	-0.042373	0	0.428571	30.13	2.46	3.13549	0.167716	302.929	0.992643
2017	410	*ST 沈机	通用设备制造业	C34	辽宁省	210000	1996	*ST	1.29132	4	1.60944	4	1.60944	0	0	23.7871	0.005061	0	0.272727	30.13	3.31	3.09104	0.140281	24.7572	0.952359
2016	410	沈阳机床	通用设备制造业	C34	辽宁省	210000	1996	*ST	1.36646	3	1.38629	2	1.09861	1	0.693147	23.9341	-0.057965	0	0.333333	30.13	3.63	3.04452	0.113821	37.6614	0.966532
2015	410	沈阳机床	通用设备制造业	C34	辽宁省	210000	1996	*ST	1.73249	0	0	0	0	0	0	23.8274	-0.028707	0	0.333333	30.12	3.27	2.99573	0.082143	10.8204	0.898609
2014	410	沈阳机床	通用设备制造业	C34	辽宁省	210000	1996	*ST	1.32811	3	1.38629	2	1.09861	1	0.693147	23.7265	0.001096	0	0.333333	30.09	3.04	2.94444	0.094912	7.44917	0.863524
2013	410	沈阳机床	通用设备制造业	C34	辽宁省	210000	1996	*ST	1.07418	2	1.09861	2	1.09861	0	0	23.5187	0.002098	0	0.357143	33.08	28.55	2.89037	0.127449	6.11049	0.833842
2012	410	沈阳机床	通用设备制造业	C34	辽宁省	210000	1996	*ST	1.13116	4	1.60944	1	0.693147	3	1.38629	23.2974	0.002579	0	0.333333	42.35	6.73	2.83321	0.100156	8.44816	0.875762
2011	410	沈阳机床	通用设备制造业	C34	辽宁省	210000	1996	*ST	1.16989	0	0	0	0	0	0	23.2377	0.00891	0	0.3	42.34	6.71	2.77259	0.116016	7.94344	0.868123
2010	410	沈阳机床	通用设备制造业	C34	辽宁省	210000	1996	*ST	1.47402	0	0	0	0	0	0	23.0727	0.013311	0	0.461538	42.27	5.49	2.70805	0.149737	7.16336	0.852385
2009	410	沈阳机床	通用设备制造业	C34	辽宁省	210000	1996	*ST	1.52151	0	0	0	0	0	0	22.9156	0.005873	0	0.333333	42.23	8.53	2.63906	0.157215	6.77971	0.84167
2008	410	沈阳机床	通用设备制造业	C34	辽宁省	210000	1996	*ST	1.07407	0	0	0	0	0	0	22.9563	0.004536	0	0.333333	42.09	7.09	2.56495	0.161011	7.32757	0.851522
2007	410	沈阳机床	通用设备制造业	C34	辽宁省	210000	1996	*ST	1.73774	0	0	0	0	0	0	22.7147	0.01001	0	0.333333	42.09	10.43	2.48491	0.150781	5.70561	0.815725
2006	410	沈阳机床	通用设备制造业	C34	辽宁省	210000	1996	*ST	1.53442	0	0	0	0	0	0	22.4325	0.026223	0	0.375	41.77	15.34	2.3979	0.160377	4.70213	0.774661
2005	410	G 沈机	通用设备制造业	C34	辽宁省	210000	1996	*ST	1.1162	0	0	0	0	0	0	22.3861	0.023003	0	0.333333	54.42	6.76	2.30259	0.192682	5.02765	0.790482
2004	410	沈阳机床	通用设备制造业	C34	辽宁省	210000	1996	*ST	1.10878	0	0	0	0	0	0	22.2311	0.013768	0	0.333333	54.42	3.14	2.19722	0.264938	5.32414	0.802967
2003	410	沈阳机床	通用设备制造业	C34	辽宁省	210000	1996	*ST	1.18097	0	0	0	0	0	0	22.1244	0.002181	0	0.333333	54.42	2.97	2.07944	0.297549	5.11206	0.794828
2021	411	英特集团	批发业	F51	浙江省	330000	1996	正常上市	1.01514	0	0	0	0	0	0	23.2288	0.03235	0	0.461538	24.27	41.26	3.2581	0.065106	6.46097	0.712653
2020	411	英特集团	批发业	F51	浙江省	330000	1996	正常上市	1.11982	0	0	0	0	0	0	23.1436	0.030471	0	0.428571	24.9	41.96	3.21888	0.047956	6.77711	0.715022
2019	411	英特集团	批发业	F51	浙江省	330000	1996	正常上市	1.00449	0	0	0	0	0	0	23.1	0.031355	0	0.272727	24.9	45.18	3.17805	0.051642	7.09954	0.724048
2018	411	英特集团	批发业	F51	浙江省	330000	1996	正常上市	1.05987	0	0	0	0	0	0	22.9197	0.024895	0	0.214286	29.88	39.53	3.13549	0.059274	9.66677	0.768264
2017	411	英特集团	批发业	F51	浙江省	330000	1996	正常上市	1.24458	0	0	0	0	0	0	22.9297	0.021077	0	0.214286	29.88	39.29	3.09104	0.061307	10.7695	0.790268
2016	411	英特集团	批发业	F51	浙江省	330000	1996	正常上市	1.41304	0	0	0	0	0	0	22.6673	0.027462	0	0.333333	21.54	40.53	3.04452	0.068068	9.20917	0.75712
2015	411	英特集团	批发业	F51	浙江省	330000	1996	正常上市	1.65275	0	0	0	0	0	0	22.5356	0.025127	0	0.461538	21.54	40.02	2.99573	0.043301	9.08754	0.75249
2013	411	英特集团	批发业	F51	浙江省	330000	1996	正常上市	1.19641	0	0	0	0	0	0	22.2915	0.035179	0	0.333333	21.35	43.03	2.89037	0.045856	8.84913	0.740308
2012	411	英特集团	批发业	F51	浙江省	330000	1996	正常上市	1.16743	0	0	0	0	0	0	22.1367	0.034961	0	0.25	21.35	40.67	2.83321	0.047379	8.7783	0.745012
2011	411	英特集团	批发业	F51	浙江省	330000	1996	正常上市	1.29558	0	0	0	0	0	0	22.0259	0.104333	0	0.333333	21.35	38.06	2.77259	0.051852	9.10644	0.750747
2010	411	英特集团	批发业	F51	浙江省	330000	1996	正常上市	1.67307	0	0	0	0	0	0	21.6259	0.035461	0	0.333333	21.35	39.22	2.70805	0.045279	11.204	0.814274
2009	411	英特集团	零售业	F52	浙江省	330000	1996	正常上市	1.60992	0	0	0	0	0	0	21.3374	0.034433	0	0.333333	21.35	39.4	2.63906	0.057898	10.826	0.812229
2008	411	英特集团	零售业	F52	浙江省	330000	1996	正常上市	1.31825	0	0	0	0	0	0	21.1099	0.027556	0	0.333333	21.35	39.1	2.56495	0.072263	10.928	0.807745
2007	411	英特集团	零售业	F52	浙江省	330000	1996	正常上市	1.66788	0	0	0	0	0	0	20.9887	0.023341	0	0.375	21.35	40.73	2.48491	0.051538	11.1263	0.794479
2006	411	英特集团	零售业	F52	浙江省	330000	1996	正常上市	1.10274	1	0.693147	1	0.693147	0	0	20.856	0.016891	0	0.375	22.73	44	2.3979	0.077446	12.7122	0.810771
2005	411	英特集团	零售业	F52	浙江省	330000	1996	正常上市	1.08758	0	0	0	0	0	0	20.7332	0.012861	0	0.375	18.01	52.89	2.30259	0.089949	12.2518	0.812772
2004	411	ST 英特	零售业	F52	浙江省	330000	1996	正常上市	1.12829	0	0	0	0	0	0	20.6098	0.009405	0	0.375	18.01	52.89	2.19722	0.108319	10.7417	0.797468
2003	411	ST 英特	零售业	F52	浙江省	330000	1996	正常上市	1.14511	0	0	0	0	0	0	20.4555	0.011329	0	0.333333	18.01	52.89	2.07944	0.160894	9.24749	0.774278
2018	418	小天鹅A	电气机械及器材制造业	C38	江苏省	320000	1996	终止上市	1.67122	141	4.95583	73	4.30407	68	4.23411	23.8828	0.090442	0	0.333333	37.78	34.83	3.09104	0.047578	2.83446	0.586163
2017	418	小天鹅A	电气机械及器材制造业	C38	江苏省	320000	1996	终止上市	2.34501	323	5.78074	234	5.45959	89	4.49981	23.7838	0.080063	0	0.3	37.78	34.53	3.04452	0.048254	3.02824	0.614808
2016	418	小天鹅A	电气机械及器材制造业	C38	江苏省	320000	1996	终止上市	1.6052	603	6.40357	358	5.88332	245	5.50533	23.6619	0.071099	0	0.333333	37.78	33.01	2.99573	0.051406	3.15675	0.631551
2015	418	小天鹅A	电气机械及器材制造业	C38	江苏省	320000	1996	终止上市	1.52445	245	5.50533	146	4.99043	99	4.60517	23.3856	0.073503	0	0.416667	37.78	29.59	2.94444	0.071158	2.7961	0.581996
2014	418	小天鹅A	电气机械及器材制造业	C38	江苏省	320000	1996	终止上市	1.2217	168	5.1299	99	4.60517	69	4.2485	23.1551	0.069512	0	0.454545	37.78	29.69	2.89037	0.093684	2.57001	0.547627
2012	418	小天鹅A	电气机械及器材制造业	C38	江苏省	320000	1996	终止上市	1.07142	30	3.43399	12	2.56495	18	2.94444	22.852	0.04508	0	0.25	35.2	27.78	2.77259	0.154372	2.27998	0.494169
2011	418	小天鹅A	电气机械及器材制造业	C38	江苏省	320000	1996	终止上市	1.06372	13	2.63906	2	1.09861	11	2.48491	22.9365	0.058891	0	0.333333	34.65	28.9	2.70805	0.149295	2.65766	0.56643
2010	418	小天鹅A	电气机械及器材制造业	C38	江苏省	320000	1996	终止上市	1.55545	4	1.60944	1	0.693147	3	1.38629	22.803	0.076202	0	0.333333	34.2	28.89	2.63906	0.149493	2.61846	0.561235
2009	418	小天鹅A	电气机械及器材制造业	C38	江苏省	320000	1996	终止上市	2.15673	14	2.70805	1	0.693147	13	2.63906	22.0788	0.057158	0	0.333333	24.01	25.89	2.56495	0.1526	2.09111	0.506316
2008	418	小天鹅A	电气机械及器材制造业	C38	江苏省	320000	1996	终止上市	1.03816	7	2.07944	2	1.09861	5	1.79176	21.9289	0.007489	0	0.333333	24.01	23.63	2.48491	0.150446	2.07908	0.492063
2007	418	小天鹅A	电气机械及器材制造业	C38	江苏省	320000	1996	终止上市	1.65703	6	1.94591	3	1.38629	3	1.38629	22.0543	0.091666	0	0.333333	24.01	24.23	2.3979	0.143341	2.39103	0.545839
2006	418	小天鹅A	电气机械及器材制造业	C38	江苏省	320000	1996	终止上市	1.0092	1	0.693147	0	0	1	0.693147	22.0092	0.009909	0	0.333333	23.21	21.21	2.30259	0.168433	3.04802	0.63654
2005	418	小天鹅A	电气机械及器材制造业	C38	江苏省	320000	1996	终止上市	0.936528	7	2.07944	0	0	7	2.07944	21.9584	0.013815	0	0.333333	27.84	19.42	2.19722	0.15173	2.94183	0.634196
2004	418	ST 天鹅A	电气机械及器材制造业	C38	江苏省	320000	1996	终止上市	0.980464	3	1.38629	0	0	3	1.38629	21.8601	0.013935	0	0.333333	27.84	19.04	2.07944	0.173841	2.72942	0.60924
2003	418	*ST 天鹅A	电气机械及器材制造业	C38	江苏省	320000	1996	终止上市	1.10258	3	1.38629	0	0	3	1.38629	21.8479	0.015455	0	0.333333	27.84	18.94	1.94591	0.205146	2.78139	0.614485
2020	420	吉林化纤	化学纤维制造业	C28	吉林省	220000	1996	正常上市	1.07046	0	0	0	0	0	0	22.8852	-0.026694	0	0.384615	16.25	32.28	3.21888	0.521955	2.80077	0.641805
2019	420	吉林化纤	化学纤维制造业	C28	吉林省	220000	1996	正常上市	1.13705	0	0	0	0	0	0	22.8607	0.011789	0	0.333333	16.25	39.55	3.17805	0.564322	2.81661	0.643902
2018	420	吉林化纤	化学纤维制造业	C28	吉林省	220000	1996	正常上市	1.09751	1	0.693147	0	0	1	0.693147	22.689	0.019716	0	0.333333	16.14	32.77	3.13549	0.41322	2.44604	0.591176
2017	420	吉林化纤	化学纤维制造业	C28	吉林省	220000	1996	正常上市	1.46275	0	0	0	0	0	0	22.5446	0.013822	0	0.416667	15.59	36.57	3.09104	0.448746	2.21744	0.550162
2016	420	吉林化纤	化学纤维制造业	C28	吉林省	220000	1996	正常上市	1.34904	0	0	0	0	0	0	22.2539	0.005009	0	0.333333	14.5	39.06	3.04452	0.333389	1.71085	0.417226
2015	420	吉林化纤	化学纤维制造业	C28	吉林省	220000	1996	正常上市	1.75571	0	0	0	0	0	0	21.6978	0.000945	0	0.4	11.22	47.2	2.99573	0.476318	2.72606	0.63283
2014	420	吉林化纤	化学纤维制造业	C28	吉林省	220000	1996	正常上市	1.3587	0	0	0	0	0	0	21.9199	-0.000531	0	0.4	11.22	47.2	2.94444	0.473919	3.34987	0.692052
2013	420	吉林化纤	化学纤维制造业	C28	吉林省	220000	1996	正常上市	1.21459	0	0	0	0	0	0	22.1093	-0.107682	0	0.4	21.26	5.9	2.89037	0.341868	32.8595	0.956989
2012	420	*ST 吉纤	化学纤维制造业	C28	吉林省	220000	1996	正常上市	1.14366	0	0	0	0	0	0	21.9619	0.002468	0	0.363636	21.26	4.95	2.83321	0.37454	6.69837	0.825268
2011	420	吉林化纤	化学纤维制造业	C28	吉林省	220000	1996	正常上市	1.21807	0	0	0	0	0	0	21.8338	-0.102034	0	0.363636	21.26	5.92	2.77259	0.483077	5.92044	0.801713
2010	420	吉林化纤	化学纤维制造业	C28	吉林省	220000	1996	正常上市	1.65434	0	0	0	0	0	0	21.7935	-0.029729	0	0.363636	21.26	11.09	2.70805	0.513524	3.60846	0.6869
2009	420	吉林化纤	化学纤维制造业	C28	吉林省	220000	1996	正常上市	1.34786	0	0	0	0	0	0	21.7279	0.003631	0	0.363636	20.74	3.63	2.63906	0.498772	3.05379	0.637129
2008	420	吉林化纤	化学纤维制造业	C28	吉林省	220000	1996	正常上市	0.957474	0	0	0	0	0	0	21.5777	-0.160503	0	0.363636	20.74	4.18	2.56495	0.581276	2.67319	0.588085
2007	420	吉林化纤	化学纤维制造业	C28	吉林省	220000	1996	正常上市	1.83908	0	0	0	0	0	0	21.7173	0.027812	0	0.363636	20.74	5.63	2.48491	0.513502	2.14274	0.50037
2006	420	吉林化纤	化学纤维制造业	C28	吉林省	220000	1996	正常上市	0.916721	0	0	0	0	0	0	21.5721	0.009101	0	0.363636	23.84	6.97	2.3979	0.559905	1.96883	0.471117
2005	420	G 吉纤	化学纤维制造业	C28	吉林省	220000	1996	正常上市	0.929886	0	0	0	0	0	0	21.4676	0.014946	0	0.363636	38.94	7.51	2.30259	0.617173	1.76446	0.432304
2004	420	吉林化纤	化学纤维制造业	C28	吉林省	220000	1996	正常上市	1.0837	0	0	0	0	0	0	21.4681	0.033743	0	0.363636	38.94	7.51	2.19722	0.64308	1.82654	0.448148
2003	420	吉林化纤	化学纤维制造业	C28	吉林省	220000	1996	正常上市	1.18148	0	0	0	0	0	0	21.4527	0.025807	0	0.272727	38.94	7.72	2.07944	0.680305	1.85344	0.456316
2021	422	湖北宜化	化学原料及化学制品制造业	C26	湖北省	420000	1996	正常上市	1.72673	0	0	0	0	0	0	23.7616	0.099647	0	0.5	17.08	18.44	3.2581	0.40843	8.66694	0.809775
2020	422	ST 宜化	化学原料及化学制品制造业	C26	湖北省	420000	1996	正常上市	1.06948	0	0	0	0	0	0	23.8152	0.010523	0	0.4	17.08	19.97	3.21888	0.427911	67.5046	0.938692
2019	422	ST 宜化	化学原料及化学制品制造业	C26	湖北省	420000	1996	正常上市	1.06391	0	0	0	0	0	0	23.8644	0.004368	0	0.333333	17.08	15.11	3.17805	0.432856	154.819	0.951146
2018	422	*ST 宜化	化学原料及化学制品制造业	C26	湖北省	420000	1996	正常上市	1.02761	0	0	0	0	0	0	23.8984	0.012808	0	0.25	17.08	10.57	3.13549	0.440252	22.302	0.91893
2017	422	湖北宜化	化学原料及化学制品制造业	C26	湖北省	420000	1996	正常上市	1.06452	0	0	0	0	0	0	24.206	-0.158262	0	0.4	17.08	7.81	3.09104	0.630366	52.1551	0.952074
2016	422	湖北宜化	化学原料及化学制品制造业	C26	湖北省	420000	1996	正常上市	1.00836	0	0	0	0	0	0	24.4064	-0.035406	1	0.363636	17.08	21.25	3.04452	0.519775	6.84039	0.829017
2015	422	湖北宜化	化学原料及化学制品制造业	C26	湖北省	420000	1996	正常上市	0.97269	0	0	0	0	0	0	24.4116	0.001357	1	0.384615	17.08	17.14	2.99573	0.486999	5.96271	0.798149
2014	422	湖北宜化	化学原料及化学制品制造业	C26	湖北省	420000	1996	正常上市	0.979343	0	0	0	0	0	0	24.3441	0.002114	1	0.357143	16.85	11.97	2.94444	0.506718	6.09923	0.799037
2013	422	湖北宜化	化学原料及化学制品制造业	C26	湖北省	420000	1996	正常上市	0.949511	0	0	0	0	0	0	24.2886	0.00567	1	0.363636	16.85	10.81	2.89037	0.555406	5.7837	0.788967
2012	422	湖北宜化	化学原料及化学制品制造业	C26	湖北省	420000	1996	正常上市	1.06167	0	0	0	0	0	0	24.1127	0.049714	0	0.428571	16.85	16.49	2.83321	0.422037	4.78766	0.734907
2011	422	湖北宜化	化学原料及化学制品制造业	C26	湖北省	420000	1996	正常上市	1.09382	0	0	0	0	0	0	24.0109	0.047284	0	0.363636	16.41	12.87	2.77259	0.417864	5.11557	0.73637
2010	422	湖北宜化	化学原料及化学制品制造业	C26	湖北省	420000	1996	正常上市	1.27022	1	0.693147	0	0	1	0.693147	23.6545	0.054803	0	0.363636	16.41	11.18	2.70805	0.480947	6.87821	0.7248
2009	422	湖北宜化	化学原料及化学制品制造业	C26	湖北省	420000	1996	正常上市	1.58447	1	0.693147	1	0.693147	0	0	23.3274	0.03314	0	0.454545	16.2	17.78	2.63906	0.560042	6.22754	0.727589
2008	422	湖北宜化	化学原料及化学制品制造业	C26	湖北省	420000	1996	正常上市	1.08301	1	0.693147	1	0.693147	0	0	23.149	0.036073	0	0.388889	16.2	20.25	2.56495	0.404513	5.74987	0.722458
2007	422	湖北宜化	化学原料及化学制品制造业	C26	湖北省	420000	1996	正常上市	1.98486	1	0.693147	0	0	1	0.693147	22.8967	0.065804	0	0.333333	16.2	19.06	2.48491	0.608624	4.89855	0.689122
2006	422	湖北宜化	化学原料及化学制品制造业	C26	湖北省	420000	1996	正常上市	1.06858	0	0	0	0	0	0	22.4097	0.05448	0	0.4375	15.97	12.85	2.3979	0.576431	3.79747	0.626481
2005	422	G 宜化	化学原料及化学制品制造业	C26	湖北省	420000	1996	正常上市	0.965256	0	0	0	0	0	0	21.9019	0.06354	0	0.333333	24.43	16.96	2.30259	0.511826	2.57732	0.515385
2004	422	湖北宜化	化学原料及化学制品制造业	C26	湖北省	420000	1996	正常上市	1.19139	0	0	0	0	0	0	21.6124	0.058203	0	0.333333	24.43	22.42	2.19722	0.606951	2.15119	0.484176
2003	422	湖北宜化	化学原料及化学制品制造业	C26	湖北省	420000	1996	正常上市	1.13393	0	0	0	0	0	0	21.4089	0.036298	0	0.333333	28.16	21.18	2.07944	0.629491	2.34467	0.523929
2021	423	东阿阿胶	医药制造业	C27	山东省	370000	1996	正常上市	2.88236	1	0.693147	1	0.693147	0	0	23.1769	0.037746	0	0.416667	23.14	22.72	3.2581	0.17735	1.16615	0.140413
2020	423	东阿阿胶	医药制造业	C27	山东省	370000	1996	正常上市	2.41886	0	0	0	0	0	0	23.1166	0.003741	0	0.3	23.14	28.53	3.21888	0.203176	1.12527	0.107123
2019	423	东阿阿胶	医药制造业	C27	山东省	370000	1996	正常上市	2.12467	5	1.79176	1	0.693147	4	1.60944	23.1786	-0.038218	0	0.272727	23.14	26.92	3.17805	0.185031	1.16792	0.14
2018	423	东阿阿胶	医药制造业	C27	山东省	370000	1996	正常上市	2.04788	1	0.693147	0	0	1	0.693147	23.353	0.150441	0	0.4	23.14	27.32	3.13549	0.125022	1.22743	0.183201
2017	423	东阿阿胶	医药制造业	C27	山东省	370000	1996	正常上市	3.38682	3	1.38629	2	1.09861	1	0.693147	23.2393	0.165158	0	0.333333	23.14	22.68	3.09104	0.138142	1.25762	0.202342
2016	423	东阿阿胶	医药制造业	C27	山东省	370000	1996	正常上市	3.69757	3	1.38629	1	0.693147	2	1.09861	23.0208	0.186454	0	0.272727	23.14	15.54	3.04452	0.142511	1.19033	0.157085
2015	423	东阿阿胶	医药制造业	C27	山东省	370000	1996	正常上市	4.14971	1	0.693147	1	0.693147	0	0	22.8761	0.190244	0	0.333333	23.14	11.63	2.99573	0.15834	1.2274	0.177256
2014	423	东阿阿胶	医药制造业	C27	山东省	370000	1996	正常上市	3.45925	2	1.09861	0	0	2	1.09861	22.7328	0.183953	0	0.416667	23.14	10.46	2.94444	0.177763	1.25971	0.191957
2013	423	东阿阿胶	医药制造业	C27	山东省	370000	1996	正常上市	4.47529	0	0	0	0	0	0	22.5117	0.203975	0	0.3	23.14	10.77	2.89037	0.107246	1.19552	0.149732
2012	423	东阿阿胶	医药制造业	C27	山东省	370000	1996	正常上市	5.15156	0	0	0	0	0	0	22.3959	0.197828	0	0.3	23.14	9.79	2.83321	0.098098	1.25406	0.190387
2011	423	东阿阿胶	医药制造业	C27	山东省	370000	1996	正常上市	6.82208	0	0	0	0	0	0	22.1645	0.205913	0	0.333333	23.14	9.87	2.77259	0.111467	1.23423	0.177757
2010	423	东阿阿胶	医药制造业	C27	山东省	370000	1996	正常上市	9.50316	0	0	0	0	0	0	22.0036	0.165138	0	0.333333	23.14	14.28	2.70805	0.111068	1.3117	0.21687
2009	423	东阿阿胶	医药制造业	C27	山东省	370000	1996	正常上市	4.82674	1	0.693147	1	0.693147	0	0	21.8601	0.130605	0	0.333333	23.14	15.6	2.63906	0.111587	1.30418	0.210972
2008	423	东阿阿胶	医药制造业	C27	山东省	370000	1996	正常上市	3.28133	0	0	0	0	0	0	21.3614	0.156425	0	0.333333	23.12	16.23	2.56495	0.16956	1.34733	0.234179
2007	423	东阿阿胶	医药制造业	C27	山东省	370000	1996	正常上市	8.55009	0	0	0	0	0	0	21.1976	0.131043	0	0.384615	23.12	14.87	2.48491	0.15576	1.31398	0.21425
2006	423	东阿阿胶	医药制造业	C27	山东省	370000	1996	正常上市	3.21703	0	0	0	0	0	0	21.0725	0.11187	0	0.384615	29.62	20.93	2.3979	0.176391	1.30092	0.208463
2005	423	东阿阿胶	医药制造业	C27	山东省	370000	1996	正常上市	1.65249	0	0	0	0	0	0	20.948	0.091042	0	0.384615	29.62	14.87	2.30259	0.200091	1.22986	0.161821
2004	423	东阿阿胶	医药制造业	C27	山东省	370000	1996	正常上市	2.39501	0	0	0	0	0	0	20.8656	0.116744	0	0.363636	29.62	12.79	2.19722	0.216761	1.15185	0.113964
2003	423	东阿阿胶	医药制造业	C27	山东省	370000	1996	正常上市	1.88703	0	0	0	0	0	0	20.7421	0.096716	0	0.363636	29.62	4.31	2.07944	0.267722	1.15481	0.119529
2021	425	徐工机械	专用设备制造业	C35	江苏省	320000	1996	正常上市	1.08851	3	1.38629	3	1.38629	0	0	25.4237	0.051325	0	0.545455	38.11	16.83	3.2581	0.078247	3.01866	0.662364
2020	425	徐工机械	专用设备制造业	C35	江苏省	320000	1996	正常上市	1.07681	6	1.94591	5	1.79176	1	0.693147	25.2429	0.040804	0	0.444444	38.11	21.14	3.21888	0.086845	2.72484	0.627778
2019	425	徐工机械	专用设备制造业	C35	江苏省	320000	1996	正常上市	1.10633	7	2.07944	5	1.79176	2	1.09861	25.0708	0.047164	0	0.444444	38.11	21.78	3.17805	0.098279	2.32871	0.564756
2018	425	徐工机械	专用设备制造业	C35	江苏省	320000	1996	正常上市	0.926571	32	3.49651	19	2.99573	13	2.63906	24.8382	0.033562	0	0.5	38.11	19.81	3.13549	0.117207	2.03286	0.504653
2017	425	徐工机械	专用设备制造业	C35	江苏省	320000	1996	正常上市	1.16823	45	3.82864	26	3.29584	19	2.99573	24.6307	0.02067	0	0.545455	42.6	9.84	3.09104	0.144508	2.07202	0.516576
2016	425	徐工机械	专用设备制造业	C35	江苏省	320000	1996	正常上市	1.07272	37	3.63759	20	3.04452	17	2.89037	24.507	0.004925	1	0.5	42.6	11.82	3.04452	0.171612	2.14956	0.534334
2015	425	徐工机械	专用设备制造业	C35	江苏省	320000	1996	正常上市	1.22207	18	2.94444	12	2.56495	6	1.94591	24.4777	-0.001468	1	0.444444	42.13	11.68	2.99573	0.141137	2.07431	0.517443
2014	425	徐工机械	专用设备制造业	C35	江苏省	320000	1996	正常上市	1.25828	8	2.19722	2	1.09861	6	1.94591	24.612	0.00833	1	0.5	46.93	9.56	2.94444	0.167667	2.42793	0.581576
2013	425	徐工机械	专用设备制造业	C35	江苏省	320000	1996	正常上市	0.918514	12	2.56495	5	1.79176	7	2.07944	24.6171	0.03153	1	0.454545	49.26	12.89	2.89037	0.12483	2.53354	0.598371
2012	425	徐工机械	专用设备制造业	C35	江苏省	320000	1996	正常上市	1.13747	5	1.79176	1	0.693147	4	1.60944	24.5379	0.054361	1	0.444444	49.26	14.29	2.83321	0.129326	2.60241	0.613757
2011	425	徐工机械	专用设备制造业	C35	江苏省	320000	1996	正常上市	1.2047	5	1.79176	2	1.09861	3	1.38629	24.2703	0.097328	1	0.444444	49.2	16.43	2.77259	0.074008	2.2926	0.563526
2010	425	徐工机械	专用设备制造业	C35	江苏省	320000	1996	正常上市	1.64722	0	0	0	0	0	0	23.9341	0.117672	1	0.333333	49.2	23.82	2.70805	0.09672	2.05809	0.514113
2009	425	徐工机械	专用设备制造业	C35	江苏省	320000	1996	正常上市	1.70144	4	1.60944	2	1.09861	2	1.09861	23.436	0.113605	1	0.375	58.472	7.795	2.63906	0.154799	3.44378	0.707366
2008	425	徐工科技	专用设备制造业	C35	江苏省	320000	1996	正常上市	2.36883	0	0	0	0	0	0	22.0147	0.027994	0	0.333333	33.912	19.31	2.56495	0.258696	2.8965	0.637988
2007	425	徐工科技	专用设备制造业	C35	江苏省	320000	1996	正常上市	2.87131	0	0	0	0	0	0	21.8295	0.008139	0	0.333333	27.47	16.28	2.48491	0.206178	2.56621	0.607013
2006	425	徐工科技	专用设备制造业	C35	江苏省	320000	1996	正常上市	1.39839	1	0.693147	0	0	1	0.693147	21.9074	0.003162	0	0.333333	27.47	15.52	2.3979	0.156796	3.04	0.667993
2005	425	徐工科技	专用设备制造业	C35	江苏省	320000	1996	正常上市	1.09178	0	0	0	0	0	0	21.8751	-0.040534	0	0.333333	35.53	20.75	2.30259	0.186127	2.97368	0.660556
2004	425	徐工科技	专用设备制造业	C35	江苏省	320000	1996	正常上市	1.15711	0	0	0	0	0	0	21.9663	0.018841	0	0.333333	35.53	18.77	2.19722	0.183018	2.83866	0.644259
2003	425	徐工科技	专用设备制造业	C35	江苏省	320000	1996	正常上市	1.24581	0	0	0	0	0	0	21.8883	0.037299	0	0.3	35.53	17.96	2.07944	0.152946	2.64959	0.619152
2021	498	山东路桥	土木工程建筑业	E48	山东省	370000	1997	正常上市	0.940463	0	0	0	0	0	0	25.1468	0.032991	0	0.285714	49.84	24.32	3.21888	0.038824	6.16334	0.759923
2015	498	山东路桥	土木工程建筑业	E48	山东省	370000	1997	正常上市	1.21273	0	0	0	0	0	0	23.067	0.036262	0	0.333333	60.66	10.56	2.94444	0.039921	3.43102	0.707869
2013	498	山东路桥	土木工程建筑业	E48	山东省	370000	1997	正常上市	1.07449	0	0	0	0	0	0	22.9661	0.02779	0	0.416667	60.66	15.91	2.83321	0.049271	4.09032	0.755202
2006	498	丹东化纤	化学纤维制造业	C28	辽宁省	210000	1997	正常上市	1.2801	0	0	0	0	0	0	21.1596	-0.237765	0	0.25	36.98	5.37	2.30259	0.454874	26.3666	0.962508
2005	498	丹东化纤	化学纤维制造业	C28	辽宁省	210000	1997	正常上市	1.07032	0	0	0	0	0	0	21.4704	-0.084136	0	0.333333	51.92	4.3	2.19722	0.367927	5.27091	0.810043
2004	498	丹东化纤	化学纤维制造业	C28	辽宁省	210000	1997	正常上市	1.18063	0	0	0	0	0	0	21.4975	0.020618	0	0.333333	51.92	4.3	2.07944	0.254618	4.21738	0.754265
2003	498	*ST 丹化	化学纤维制造业	C28	辽宁省	210000	1997	正常上市	1.27334	0	0	0	0	0	0	21.3704	0.02604	0	0.333333	51.92	4.31	1.94591	0.311513	4.08906	0.746597
2021	513	丽珠集团	医药制造业	C27	广东省	440000	1993	正常上市	1.67448	0	0	0	0	0	0	23.831	0.087257	0	0.538462	33.37	33.81	3.3673	0.164033	1.72077	0.360349
2020	513	丽珠集团	医药制造业	C27	广东省	440000	1993	正常上市	1.76619	0	0	0	0	0	0	23.7481	0.103509	0	0.5	33.84	34.28	3.3322	0.160415	1.70025	0.337591
2019	513	丽珠集团	医药制造业	C27	广东省	440000	1993	正常上市	1.68135	0	0	0	0	0	0	23.6125	0.081305	0	0.538462	34.2	36.45	3.29584	0.175791	1.60967	0.317075
2018	513	丽珠集团	医药制造业	C27	广东省	440000	1993	正常上市	1.23149	0	0	0	0	0	0	23.582	0.067769	0	0.454545	34.21	33.49	3.2581	0.184522	1.63756	0.326089
2017	513	丽珠集团	医药制造业	C27	广东省	440000	1993	正常上市	2.01009	0	0	0	0	0	0	23.4896	0.282286	0	0.416667	34.2	33.89	3.21888	0.208911	1.47632	0.293333
2016	513	丽珠集团	医药制造业	C27	广东省	440000	1993	正常上市	1.95849	0	0	0	0	0	0	23.0775	0.07882	0	0.454545	34.2	37.03	3.17805	0.317304	1.61851	0.325166
2015	513	丽珠集团	医药制造业	C27	广东省	440000	1993	正常上市	2.29563	0	0	0	0	0	0	22.8124	0.081654	0	0.538462	36.68	35.21	3.13549	0.411482	1.85872	0.404556
2014	513	丽珠集团	医药制造业	C27	广东省	440000	1993	正常上市	1.86698	0	0	0	0	0	0	22.7116	0.075812	0	0.428571	37.87	38.78	3.09104	0.403085	1.97539	0.440915
2013	513	丽珠集团	医药制造业	C27	广东省	440000	1993	正常上市	1.82639	0	0	0	0	0	0	22.6052	0.079803	0	0.5	26.21	36.25	3.04452	0.301083	1.96293	0.450959
2012	513	丽珠集团	医药制造业	C27	广东省	440000	1993	正常上市	1.9933	0	0	0	0	0	0	22.4521	0.084353	1	0.333333	26.21	37.3	2.99573	0.200095	1.87301	0.43557
2011	513	丽珠集团	医药制造业	C27	广东省	440000	1993	正常上市	1.4544	0	0	0	0	0	0	22.25	0.084251	1	0.333333	26.21	34.62	2.94444	0.23693	1.61906	0.345644
2010	513	丽珠集团	医药制造业	C27	广东省	440000	1993	正常上市	3.14745	0	0	0	0	0	0	22.0213	0.123564	1	0.333333	26.21	34.49	2.89037	0.219537	1.45491	0.279356
2009	513	丽珠集团	医药制造业	C27	广东省	440000	1993	正常上市	3.16333	1	0.693147	1	0.693147	0	0	21.8624	0.164447	1	0.333333	26.21	31.67	2.83321	0.262746	1.4537	0.28774
2008	513	丽珠集团	医药制造业	C27	广东省	440000	1993	正常上市	1.70002	0	0	0	0	0	0	21.7962	0.024936	1	0.333333	25.33	32.05	2.77259	0.315582	1.64362	0.372435
2007	513	丽珠集团	医药制造业	C27	广东省	440000	1993	正常上市	3.27091	0	0	0	0	0	0	21.8037	0.177675	1	0.333333	25.33	30.83	2.70805	0.324273	1.51621	0.3241
2006	513	丽珠集团	医药制造业	C27	广东省	440000	1993	正常上市	1.09926	0	0	0	0	0	0	21.6226	0.060741	1	0.375	20.71	25.54	2.63906	0.382132	1.83433	0.439382
2005	513	丽珠集团	医药制造业	C27	广东省	440000	1993	正常上市	0.968506	0	0	0	0	0	0	21.4952	0.053739	0	0.333333	12.72	26.78	2.56495	0.308108	1.79734	0.427542
2004	513	丽珠集团	医药制造业	C27	广东省	440000	1993	正常上市	1.20156	0	0	0	0	0	0	21.5126	0.061195	0	0.333333	12.72	32.01	2.48491	0.295807	1.93158	0.467757
2003	513	丽珠集团	医药制造业	C27	广东省	440000	1993	正常上市	1.2149	0	0	0	0	0	0	21.4789	0.057047	0	0.333333	12.72	28.73	2.3979	0.289337	2.03732	0.448426
2021	519	中兵红箭	专用设备制造业	C35	湖南省	430000	1993	正常上市	3.00324	0	0	0	0	0	0	23.3645	0.034591	0	0.384615	15.97	30.32	3.3673	0.198792	1.55699	0.357805
2020	519	中兵红箭	专用设备制造业	C35	湖南省	430000	1993	正常上市	1.44645	0	0	0	0	0	0	23.2222	0.022567	0	0.333333	18.97	33.43	3.3322	0.205953	1.42874	0.299836
2019	519	中兵红箭	专用设备制造业	C35	湖南省	430000	1993	正常上市	1.14739	0	0	0	0	0	0	23.1221	0.023178	0	0.3	22.97	32.79	3.29584	0.200391	1.34465	0.256403
2018	519	中兵红箭	专用设备制造业	C35	湖南省	430000	1993	正常上市	1.04855	0	0	0	0	0	0	23.067	0.033357	0	0.357143	23.3	34.98	3.2581	0.213153	1.32519	0.245777
2017	519	中兵红箭	专用设备制造业	C35	湖南省	430000	1993	正常上市	1.2688	0	0	0	0	0	0	22.9984	0.012361	0	0.333333	23.3	34.98	3.21888	0.250214	1.2922	0.226231
2016	519	中兵红箭	非金属矿物制品业	C30	湖南省	430000	1993	正常上市	1.44153	0	0	0	0	0	0	23.0515	0.015138	0	0.3	33.68	22.56	3.17805	0.247496	1.39402	0.282359
2015	519	江南红箭	非金属矿物制品业	C30	湖南省	430000	1993	正常上市	2.15014	1	0.693147	1	0.693147	0	0	22.3634	0.043789	0	0.363636	36.04	25.55	3.13549	0.349322	1.23913	0.192009
2014	519	江南红箭	非金属矿物制品业	C30	湖南省	430000	1993	正常上市	1.52768	0	0	0	0	0	0	22.3141	0.080628	0	0.333333	36.04	28.22	3.09104	0.331902	1.23255	0.187734
2013	519	江南红箭	非金属矿物制品业	C30	湖南省	430000	1993	正常上市	1.29662	0	0	0	0	0	0	22.3164	0.077167	0	0.375	36.04	30.65	3.04452	0.302945	1.37019	0.266721
2012	519	江南红箭	通用设备制造业	C34	湖南省	430000	1993	正常上市	5.02908	0	0	0	0	0	0	19.9771	0.007373	0	0.428571	21.58	15.68	2.99573	0.275429	1.3737	0.252214
2011	519	江南红箭	通用设备制造业	C34	湖南省	430000	1993	正常上市	2.75344	0	0	0	0	0	0	19.9727	-0.023897	0	0.428571	21.58	17.28	2.94444	0.284809	1.39057	0.256302
2010	519	江南红箭	通用设备制造业	C34	湖南省	430000	1993	正常上市	5.60543	0	0	0	0	0	0	19.9901	0.023633	0	0.428571	21.58	19.87	2.89037	0.317957	1.37061	0.245629
2009	519	银河动力	通用设备制造业	C34	四川省	510000	1993	正常上市	5.61796	1	0.693147	1	0.693147	0	0	20.0577	0.005781	0	0.428571	20.6	18.88	2.83321	0.303696	1.51578	0.316148
2008	519	银河动力	通用设备制造业	C34	四川省	510000	1993	正常上市	1.2261	0	0	0	0	0	0	19.9599	-0.058988	0	0.5	20.6	18.16	2.77259	0.360188	1.38968	0.252092
2007	519	银河动力	通用设备制造业	C34	四川省	510000	1993	正常上市	2.61323	1	0.693147	1	0.693147	0	0	20.0601	0.020286	0	0.428571	20.6	20.55	2.70805	0.25057	1.41889	0.292508
2006	519	银河动力	通用设备制造业	C34	四川省	510000	1993	正常上市	1.41687	0	0	0	0	0	0	20.0487	0.060848	0	0.428571	20.23	21.43	2.63906	0.258996	1.3624	0.264429
2005	519	银河动力	通用设备制造业	C34	四川省	510000	1993	正常上市	1.20257	0	0	0	0	0	0	20.1381	0.037845	0	0.333333	27.35	28.4	2.56495	0.232835	1.61356	0.373429
2004	519	银河动力	通用设备制造业	C34	四川省	510000	1993	正常上市	1.67435	0	0	0	0	0	0	19.9897	-0.033348	0	0.333333	27.35	28.42	2.48491	0.264182	1.48256	0.311745
2003	519	银河创新	通用设备制造业	C34	四川省	510000	1993	正常上市	2.01308	0	0	0	0	0	0	20.068	0.014475	0	0.375	27.35	27.32	2.3979	0.246641	1.55526	0.343925
2011	527	美的电器	电气机械及器材制造业	C38	广东省	440000	1993	终止上市	1.25184	27	3.3322	16	2.83321	11	2.48491	24.8101	0.076254	1	0.333333	41.17	11.65	2.94444	0.179929	2.9775	0.577498
2010	527	美的电器	电气机械及器材制造业	C38	广东省	440000	1993	终止上市	1.90146	17	2.89037	11	2.48491	6	1.94591	24.4621	0.096144	1	0.333333	42.49	14.8	2.89037	0.182439	3.40762	0.610464
2009	527	美的电器	电气机械及器材制造业	C38	广东省	440000	1993	终止上市	2.12142	5	1.79176	0	0	5	1.79176	24.1783	0.079408	1	0.333333	42.49	16.58	2.83321	0.179863	3.34991	0.597915
2008	527	美的电器	电气机械及器材制造业	C38	广东省	440000	1993	终止上市	1.25968	8	2.19722	1	0.693147	7	2.07944	23.8751	0.066333	0	0.333333	46.74	18.35	2.77259	0.21486	4.91486	0.688195
2007	527	美的电器	电气机械及器材制造业	C38	广东省	440000	1993	终止上市	2.72303	1	0.693147	0	0	1	0.693147	23.5757	0.096638	0	0.333333	46.74	19.43	2.70805	0.18617	3.8683	0.673399
2006	527	美的电器	电气机械及器材制造业	C38	广东省	440000	1993	终止上市	1.15762	2	1.09861	0	0	2	1.09861	23.2442	0.061696	0	0.333333	46.74	18.99	2.63906	0.266578	3.57163	0.638505
2005	527	G 美的	电气机械及器材制造业	C38	广东省	440000	1993	终止上市	0.964657	11	2.48491	3	1.38629	8	2.19722	22.986	0.066264	0	0.333333	22.19	23.31	2.56495	0.245289	3.14122	0.595483
2004	527	美的电器	电气机械及器材制造业	C38	广东省	440000	1993	终止上市	1.0014	16	2.83321	0	0	16	2.83321	23.1175	0.045474	0	0.333333	22.19	22.91	2.48491	0.234311	4.10641	0.67938
2003	527	粤美的A	电气机械及器材制造业	C38	广东省	440000	1993	终止上市	0.985148	8	2.19722	1	0.693147	7	2.07944	22.8718	0.037228	0	0.333333	22.19	17.15	2.3979	0.227299	3.60471	0.647224
2021	528	柳工	专用设备制造业	C35	广西壮族自治区	450000	1993	正常上市	0.882702	7	2.07944	5	1.79176	2	1.09861	24.4228	0.025171	1	0.421053	34.68	9.55	3.3673	0.106397	2.62874	0.600791
2020	528	柳工	专用设备制造业	C35	广西壮族自治区	450000	1993	正常上市	0.969404	9	2.30259	5	1.79176	4	1.60944	24.2499	0.039561	0	0.363636	34.67	9.77	3.3322	0.090212	2.96771	0.649809
2019	528	柳工	专用设备制造业	C35	广西壮族自治区	450000	1993	正常上市	0.980499	5	1.79176	3	1.38629	2	1.09861	24.1198	0.03596	0	0.363636	34.67	10.43	3.29584	0.096455	2.88502	0.637307
2018	528	柳工	专用设备制造业	C35	广西壮族自治区	450000	1993	正常上市	0.95353	5	1.79176	3	1.38629	2	1.09861	23.9894	0.032083	0	0.363636	34.98	10.89	3.2581	0.104009	2.71973	0.614651
2017	528	柳工	专用设备制造业	C35	广西壮族自治区	450000	1993	正常上市	1.02222	9	2.30259	6	1.94591	3	1.38629	23.7987	0.014879	0	0.357143	34.98	9.43	3.21888	0.114266	2.37761	0.578947
2016	528	柳工	专用设备制造业	C35	广西壮族自治区	450000	1993	正常上市	0.969793	2	1.09861	2	1.09861	0	0	23.7476	0.002311	0	0.416667	34.98	11.78	3.17805	0.119838	2.32648	0.570457
2015	528	柳工	专用设备制造业	C35	广西壮族自治区	450000	1993	正常上市	1.02069	3	1.38629	2	1.09861	1	0.693147	23.7378	0.001019	0	0.416667	34.98	10.4	3.13549	0.119097	2.28886	0.563297
2014	528	柳工	专用设备制造业	C35	广西壮族自治区	450000	1993	正常上市	1.24175	10	2.3979	8	2.19722	2	1.09861	23.7582	0.009286	0	0.333333	34.98	5.68	3.09104	0.12417	2.28647	0.561538
2013	528	柳工	专用设备制造业	C35	广西壮族自治区	450000	1993	正常上市	0.901597	5	1.79176	4	1.60944	1	0.693147	23.8225	0.014959	0	0.333333	34.98	6.99	3.04452	0.138792	2.37626	0.577547
2012	528	柳工	专用设备制造业	C35	广西壮族自治区	450000	1993	正常上市	1.08454	7	2.07944	4	1.60944	3	1.38629	23.8403	0.012345	0	0.333333	34.98	11.2	2.99573	0.116102	2.42926	0.587245
2011	528	柳工	专用设备制造业	C35	广西壮族自治区	450000	1993	正常上市	1.14434	4	1.60944	1	0.693147	3	1.38629	23.8478	0.058284	0	0.333333	34.98	12.38	2.94444	0.095758	2.44204	0.589451
2010	528	柳工	专用设备制造业	C35	广西壮族自治区	450000	1993	正常上市	1.83843	1	0.693147	0	0	1	0.693147	23.6459	0.083293	0	0.333333	38.69	13.29	2.89037	0.095163	2.20182	0.544917
2009	528	柳工	专用设备制造业	C35	广西壮族自治区	450000	1993	正常上市	2.04755	1	0.693147	0	0	1	0.693147	22.9814	0.090688	0	0.333333	38.69	13.57	2.83321	0.135192	2.33464	0.570518
2008	528	柳工	专用设备制造业	C35	广西壮族自治区	450000	1993	正常上市	1.1757	0	0	0	0	0	0	22.5594	0.054528	0	0.333333	44.37	12.97	2.77259	0.151756	2.37576	0.577328
2007	528	柳工	专用设备制造业	C35	广西壮族自治区	450000	1993	正常上市	3.25002	1	0.693147	1	0.693147	0	0	22.1775	0.132476	0	0.4	44.37	15.2	2.70805	0.137895	1.83498	0.450829
2006	528	柳工	专用设备制造业	C35	广西壮族自治区	450000	1993	正常上市	2.09801	1	0.693147	1	0.693147	0	0	21.8656	0.114197	0	0.333333	44.37	13.76	2.63906	0.152688	1.67058	0.39598
2005	528	G 柳工	专用设备制造业	C35	广西壮族自治区	450000	1993	正常上市	1.10955	3	1.38629	3	1.38629	0	0	21.6971	0.079053	0	0.333333	57.21	9.88	2.56495	0.183954	1.64268	0.383686
2004	528	桂柳工A	专用设备制造业	C35	广西壮族自治区	450000	1993	正常上市	1.14469	2	1.09861	0	0	2	1.09861	21.6185	0.097071	0	0.333333	57.21	6.45	2.48491	0.21591	1.63527	0.374796
2003	528	桂柳工A	专用设备制造业	C35	广西壮族自治区	450000	1993	正常上市	1.5562	1	0.693147	0	0	1	0.693147	21.306	0.124334	0	0.333333	63.47	9.98	2.3979	0.25888	1.78386	0.421161
2021	536	华映科技	计算机、通信和其他电子设备制造业	C39	福建省	350000	1993	正常上市	1.12556	3	1.38629	3	1.38629	0	0	23.1656	-0.017807	0	0.538462	13.73	45.91	3.3673	0.587056	2.18881	0.533826
2020	536	*ST 华映	计算机、通信和其他电子设备制造业	C39	福建省	350000	1993	正常上市	1.20638	0	0	0	0	0	0	23.2189	0.050547	0	0.583333	14.09	48.05	3.3322	0.625873	2.21189	0.54122
2019	536	华映科技	计算机、通信和其他电子设备制造业	C39	福建省	350000	1993	正常上市	1.17244	0	0	0	0	0	0	23.4057	-0.177294	0	0.666667	25.37	37.56	3.29584	0.578187	2.99774	0.662107
2018	536	华映科技	计算机、通信和其他电子设备制造业	C39	福建省	350000	1993	正常上市	0.910202	7	2.07944	6	1.94591	1	0.693147	23.6724	-0.261189	0	0.545455	26.37	40.64	3.2581	0.526965	2.55658	0.605029
2017	536	华映科技	计算机、通信和其他电子设备制造业	C39	福建省	350000	1993	正常上市	1.0285	7	2.07944	7	2.07944	0	0	23.7687	0.009443	0	0.538462	26.37	47.85	3.21888	0.32178	1.65512	0.389201
2016	536	华映科技	计算机、通信和其他电子设备制造业	C39	福建省	350000	1993	正常上市	1.31579	0	0	0	0	0	0	23.6645	0.020098	0	0.545455	28.68	50.56	3.17805	0.091976	1.46255	0.309081
2015	536	华映科技	计算机、通信和其他电子设备制造业	C39	福建省	350000	1993	正常上市	1.30134	0	0	0	0	0	0	22.9175	0.022357	0	0.615385	63.63	7.96	3.13549	0.21542	3.08245	0.662989
2014	536	华映科技	计算机、通信和其他电子设备制造业	C39	福建省	350000	1993	正常上市	1.25601	0	0	0	0	0	0	23.0689	0.035842	1	0.538462	63.63	9.74	3.09104	0.203601	3.72724	0.617241
2013	536	华映科技	计算机、通信和其他电子设备制造业	C39	福建省	350000	1993	正常上市	1.38582	6	1.94591	0	0	6	1.94591	22.9967	0.054297	0	0.5	70.77	14.3	3.04452	0.18295	3.91969	0.61917
2012	536	华映科技	计算机、通信和其他电子设备制造业	C39	福建省	350000	1993	正常上市	1.3677	0	0	0	0	0	0	22.4794	0.062451	0	0.555556	70.77	16.61	2.99573	0.307613	2.27148	0.437824
2011	536	华映科技	计算机、通信和其他电子设备制造业	C39	福建省	350000	1993	正常上市	1.20866	0	0	0	0	0	0	22.2388	0.10129	0	0.555556	70.77	19.4	2.94444	0.455693	1.7262	0.269772
2010	536	华映科技	电气机械及器材制造业	C38	福建省	350000	1993	正常上市	1.3582	0	0	0	0	0	0	22.2738	0.099171	0	0.625	71.42	18.27	2.89037	0.495752	1.8856	0.327323
2006	536	SST 闽东	电气机械及器材制造业	C38	福建省	350000	1993	正常上市	2.16533	0	0	0	0	0	0	19.0402	0.117586	0	0.272727	36.32	11.55	2.63906	0.097308	23.9244	0.958019
2021	537	广宇发展	房地产业	K70	天津市	120000	1993	正常上市	1.34983	0	0	0	0	0	0	25.1329	-0.0167	0	0.3	76.13	5.04	3.3673	0.014541	6.07834	0.830618
2020	537	广宇发展	房地产业	K70	天津市	120000	1993	正常上市	0.954303	0	0	0	0	0	0	25.0385	0.029553	0	0.384615	76.13	5.87	3.3322	0.0189	4.87174	0.794868
2019	537	广宇发展	房地产业	K70	天津市	120000	1993	正常上市	1.00269	0	0	0	0	0	0	24.9705	0.044942	0	0.333333	76.13	6.11	3.29584	0.023135	5.13666	0.805321
2018	537	广宇发展	房地产业	K70	天津市	120000	1993	正常上市	1.00937	0	0	0	0	0	0	25.0533	0.032946	0	0.333333	76.13	6.85	3.2581	0.024002	7.11142	0.859381
2017	537	广宇发展	房地产业	K70	天津市	120000	1993	正常上市	1.04241	0	0	0	0	0	0	25.0082	0.031544	0	0.3	76.13	5.71	3.21888	0.020183	7.51631	0.866942
2016	537	广宇发展	房地产业	K70	天津市	120000	1993	正常上市	1.07498	0	0	0	0	0	0	23.6334	0.029276	0	0.307692	20.82	10.9	3.17805	0.000215	7.98956	0.821351
2015	537	广宇发展	房地产业	K70	天津市	120000	1993	正常上市	1.40741	0	0	0	0	0	0	22.8021	0.030397	0	0.25	20.82	8.59	3.13549	0.000348	4.0958	0.657036
2014	537	广宇发展	房地产业	K70	天津市	120000	1993	正常上市	1.40221	0	0	0	0	0	0	22.2948	0.089735	0	0.454545	20.82	5.38	3.09104	0.000283	2.65967	0.481097
2013	537	广宇发展	房地产业	K70	天津市	120000	1993	正常上市	1.20616	0	0	0	0	0	0	22.1466	0.132955	0	0.416667	20.82	12.41	3.04452	0.00038	2.71485	0.502289
2012	537	广宇发展	房地产业	K70	天津市	120000	1993	正常上市	1.6863	0	0	0	0	0	0	21.9123	0.131917	0	0.25	20.02	9.79	2.99573	0.000533	2.81164	0.538672
2011	537	广宇发展	房地产业	K70	天津市	120000	1993	正常上市	1.46577	0	0	0	0	0	0	21.8135	0.14278	0	0.3	20.02	15.76	2.94444	0.000632	3.34909	0.543529
2010	537	广宇发展	房地产业	K70	天津市	120000	1993	正常上市	2.20616	0	0	0	0	0	0	21.7221	0.062756	0	0.333333	20.02	12.4	2.89037	0.000652	4.44354	0.646409
2009	537	广宇发展	综合	S90	天津市	120000	1993	正常上市	3.26618	0	0	0	0	0	0	21.7818	0.044484	0	0.333333	19.19	15.88	2.83321	0.000698	5.71599	0.726232
2007	537	广宇发展	综合	S90	天津市	120000	1993	正常上市	2.51429	0	0	0	0	0	0	21.7969	0.023098	0	0.454545	20.04	23.05	2.70805	0.001249	6.05421	0.77136
2006	537	广宇发展	综合	S90	天津市	120000	1993	正常上市	1.57056	0	0	0	0	0	0	21.6074	-0.015213	0	0.333333	20.04	26.54	2.63906	0.006304	5.49104	0.750929
2005	537	G 广宇	综合	S90	天津市	120000	1993	正常上市	1.05436	0	0	0	0	0	0	21.6364	0.023506	0	0.333333	25.29	27.93	2.56495	0.006896	4.99399	0.743178
2004	537	南开戈德	综合	S90	天津市	120000	1993	正常上市	1.26176	0	0	0	0	0	0	21.5297	0.024499	0	0.428571	25.29	27.93	2.48491	0.025023	4.68325	0.750893
2003	537	南开戈德	综合	S90	天津市	120000	1993	正常上市	1.95225	1	0.693147	0	0	1	0.693147	20.7312	-0.37485	0	0.5	47.38	6.14	2.3979	0.060165	2.39829	0.582341
2021	538	云南白药	医药制造业	C27	云南省	530000	1993	正常上市	1.86512	0	0	0	0	0	0	24.6801	0.053475	0	0.363636	25.04	49.62	3.3673	0.056813	1.36777	0.26506
2020	538	云南白药	医药制造业	C27	云南省	530000	1993	正常上市	1.91147	0	0	0	0	0	0	24.7346	0.099802	1	0.3	25.14	51.47	3.3322	0.056082	1.45125	0.305686
2019	538	云南白药	医药制造业	C27	云南省	530000	1993	正常上市	1.72276	0	0	0	0	0	0	24.6285	0.084036	1	0.388889	25.14	55.84	3.29584	0.04045	1.30891	0.232783
2018	538	云南白药	医药制造业	C27	云南省	530000	1993	正常上市	2.87964	0	0	0	0	0	0	24.1371	0.108295	0	0.363636	41.52	36.2	3.2581	0.056466	1.53589	0.344305
2017	538	云南白药	医药制造业	C27	云南省	530000	1993	正常上市	4.17157	0	0	0	0	0	0	24.0447	0.113078	0	0.285714	41.52	35.76	3.21888	0.063004	1.53548	0.345126
2016	538	云南白药	医药制造业	C27	云南省	530000	1993	正常上市	3.58102	0	0	0	0	0	0	23.9256	0.119207	0	0.363636	41.52	30.86	3.17805	0.072491	1.56325	0.355551
2015	538	云南白药	医药制造业	C27	云南省	530000	1993	正常上市	4.21903	1	0.693147	1	0.693147	0	0	23.6829	0.142843	0	0.533333	41.52	31	3.13549	0.085025	1.43634	0.298756
2014	538	云南白药	医药制造业	C27	云南省	530000	1993	正常上市	4.33311	0	0	0	0	0	0	23.5169	0.152823	0	0.363636	41.52	25.42	3.09104	0.101104	1.46023	0.308813
2013	538	云南白药	医药制造业	C27	云南省	530000	1993	正常上市	5.79604	0	0	0	0	0	0	23.2789	0.180224	0	0.363636	41.52	26.51	3.04452	0.098577	1.42651	0.299068
2012	538	云南白药	医药制造业	C27	云南省	530000	1993	正常上市	4.76797	0	0	0	0	0	0	23.0898	0.148398	0	0.307692	41.52	27.49	2.99573	0.117366	1.51701	0.341182
2011	538	云南白药	医药制造业	C27	云南省	530000	1993	正常上市	4.11465	0	0	0	0	0	0	22.9306	0.1332	0	0.363636	41.52	28.82	2.94444	0.11365	1.63654	0.388956
2010	538	云南白药	医药制造业	C27	云南省	530000	1993	正常上市	5.455	0	0	0	0	0	0	22.7557	0.121359	0	0.363636	41.52	29.86	2.89037	0.030995	1.72927	0.42159
2009	538	云南白药	医药制造业	C27	云南省	530000	1993	正常上市	5.32045	0	0	0	0	0	0	22.5159	0.101442	0	0.363636	41.52	30.54	2.83321	0.042895	1.67691	0.395504
2008	538	云南白药	医药制造业	C27	云南省	530000	1993	正常上市	2.41051	0	0	0	0	0	0	22.32	0.093886	1	0.363636	41.52	29.25	2.77259	0.048373	1.5738	0.354669
2007	538	云南白药	医药制造业	C27	云南省	530000	1993	正常上市	3.44556	0	0	0	0	0	0	21.7751	0.118115	1	0.363636	45.81	22.8	2.70805	0.066487	2.12546	0.50227
2006	538	云南白药	医药制造业	C27	云南省	530000	1993	正常上市	2.91819	0	0	0	0	0	0	21.5076	0.129407	1	0.363636	45.81	24.67	2.63906	0.119997	2.07875	0.476951
2005	538	云南白药	医药制造业	C27	云南省	530000	1993	正常上市	2.00883	0	0	0	0	0	0	21.1933	0.146981	1	0.222222	51	26.5	2.56495	0.142171	1.94576	0.441812
2004	538	云南白药	医药制造业	C27	云南省	530000	1993	正常上市	1.75361	0	0	0	0	0	0	20.9631	0.139118	1	0.4	51	23.91	2.48491	0.183119	1.89024	0.417388
2003	538	云南白药	医药制造业	C27	云南省	530000	1993	正常上市	1.66195	0	0	0	0	0	0	20.7682	0.113421	0	0.333333	51	18.79	2.3979	0.220857	1.78987	0.380019
2021	543	皖能电力	电力、热力生产和供应业	D44	安徽省	340000	1993	正常上市	0.920742	1	0.693147	0	0	1	0.693147	24.4265	-0.054087	0	0.416667	54.93	7.73	3.3673	0.360609	3.25944	0.58896
2020	543	皖能电力	电力、热力生产和供应业	D44	安徽省	340000	1993	正常上市	0.768451	0	0	0	0	0	0	24.2405	0.039438	0	0.272727	54.1	6.94	3.3322	0.453942	2.32505	0.425646
2019	543	皖能电力	电力、热力生产和供应业	D44	安徽省	340000	1993	正常上市	0.814639	0	0	0	0	0	0	24.2167	0.032188	0	0.333333	54.93	10.1	3.29584	0.502057	2.44065	0.445593
2018	543	皖能电力	电力、热力生产和供应业	D44	安徽省	340000	1993	正常上市	0.798647	0	0	0	0	0	0	24.0871	0.022134	0	0.333333	42.81	10.9	3.2581	0.608318	2.94988	0.50173
2017	543	皖能股份	电力、热力生产和供应业	D44	安徽省	340000	1993	正常上市	0.819329	0	0	0	0	0	0	24.0023	0.002987	0	0.3	42.69	9.81	3.21888	0.522546	2.61834	0.480603
2016	543	皖能电力	电力、热力生产和供应业	D44	安徽省	340000	1993	正常上市	0.953714	0	0	0	0	0	0	24.0224	0.044978	0	0.3	42.69	10.07	3.17805	0.458883	2.45826	0.45072
2015	543	皖能电力	电力、热力生产和供应业	D44	安徽省	340000	1993	正常上市	1.08819	0	0	0	0	0	0	23.8491	0.086965	0	0.454545	42.69	10.58	3.13549	0.576413	2.5011	0.424846
2014	543	皖能电力	电力、热力生产和供应业	D44	安徽省	340000	1993	正常上市	1.04272	0	0	0	0	0	0	23.8579	0.071028	0	0.3	42.69	14.79	3.09104	0.60535	2.60102	0.455614
2013	543	皖能电力	电力、热力生产和供应业	D44	安徽省	340000	1993	正常上市	0.917426	0	0	0	0	0	0	23.8066	0.086925	0	0.272727	42.69	29.45	3.04452	0.670837	3.26943	0.542831
2012	543	皖能电力	电力、热力生产和供应业	D44	安徽省	340000	1993	正常上市	1.0133	0	0	0	0	0	0	23.5705	0.021826	0	0.4	54.54	12.86	2.99573	0.660296	4.24631	0.669954
2011	543	皖能电力	电力、热力生产和供应业	D44	安徽省	340000	1993	正常上市	0.931854	0	0	0	0	0	0	23.4159	-0.006149	0	0.272727	54.54	10.02	2.94444	0.538009	4.12455	0.667502
2010	543	皖能电力	电力、热力生产和供应业	D44	安徽省	340000	1993	正常上市	0.996005	0	0	0	0	0	0	23.2649	0.013382	0	0.333333	54.54	10.49	2.89037	0.387586	3.29442	0.581024
2009	543	皖能电力	电力、热力生产和供应业	D44	安徽省	340000	1993	正常上市	1.14373	0	0	0	0	0	0	23.1472	0.00987	0	0.25	54.54	11.13	2.83321	0.447922	2.61403	0.504074
2008	543	皖能电力	电力、热力生产和供应业	D44	安徽省	340000	1993	正常上市	0.95258	0	0	0	0	0	0	22.9304	0.000933	0	0.333333	54.54	12.45	2.77259	0.350418	2.81163	0.541144
2007	543	皖能电力	电力、热力生产和供应业	D44	安徽省	340000	1993	正常上市	1.17752	0	0	0	0	0	0	23.0535	0.010976	0	0.333333	54.54	14.62	2.70805	0.318231	1.94918	0.405058
2006	543	皖能电力	电力、热力生产和供应业	D44	安徽省	340000	1993	正常上市	1.0257	0	0	0	0	0	0	22.3472	0.020071	0	0.333333	54.54	17.62	2.63906	0.562031	2.12972	0.405283
2005	543	皖能电力	电力、热力生产和供应业	D44	安徽省	340000	1993	正常上市	0.972308	0	0	0	0	0	0	22.1145	0.025586	1	0.333333	60.54	17.59	2.56495	0.466126	1.69907	0.257463
2004	543	皖能电力	电力、热力生产和供应业	D44	安徽省	340000	1993	正常上市	1.04021	0	0	0	0	0	0	22.1763	0.051349	1	0.230769	60.54	17.59	2.48491	0.478815	1.71451	0.266604
2003	543	皖能电力	电力、热力生产和供应业	D44	安徽省	340000	1993	正常上市	1.1269	0	0	0	0	0	0	22.1669	0.076561	1	0.230769	60.54	16.96	2.3979	0.508082	1.65146	0.266761
2021	544	中原环保	水的生产和供应业	D46	河南省	410000	1993	正常上市	0.953154	2	1.09861	0	0	2	1.09861	23.781	0.025388	0	0.444444	68.73	8.73	3.3673	0.123935	3.26531	0.660244
2020	544	中原环保	水的生产和供应业	D46	河南省	410000	1993	正常上市	0.998159	13	2.63906	1	0.693147	12	2.56495	23.5077	0.031968	1	0.4	68.73	9.04	3.3322	0.164562	2.58874	0.575973
2019	544	中原环保	水的生产和供应业	D46	河南省	410000	1993	正常上市	0.969306	2	1.09861	0	0	2	1.09861	23.1102	0.043923	1	0.444444	68.73	11.04	3.29584	0.280842	1.81515	0.408824
2018	544	中原环保	水的生产和供应业	D46	河南省	410000	1993	正常上市	0.932613	1	0.693147	0	0	1	0.693147	22.9301	0.045721	1	0.444444	68.73	11.2	3.2581	0.331422	1.57052	0.330252
2015	544	中原环保	水的生产和供应业	D46	河南省	410000	1993	正常上市	2.73257	0	0	0	0	0	0	21.6066	0.042788	1	0.428571	29.2	32.59	3.13549	0.281883	2.46761	0.587846
2013	544	中原环保	水的生产和供应业	D46	河南省	410000	1993	正常上市	2.16173	0	0	0	0	0	0	21.3395	0.032334	1	0.333333	31.52	26.68	3.04452	0.244162	2.22918	0.544276
2012	544	中原环保	水的生产和供应业	D46	河南省	410000	1993	正常上市	2.18632	0	0	0	0	0	0	21.0809	0.070781	1	0.333333	32.44	26.21	2.99573	0.24428	1.85473	0.456853
2011	544	中原环保	公共设施管理业	N78	河南省	410000	1993	正常上市	2.64034	0	0	0	0	0	0	21.0395	0.059532	1	0.333333	33.18	25.99	2.94444	0.199702	2.04837	0.508673
2010	544	中原环保	非金属矿物制品业	C30	河南省	410000	1993	正常上市	2.18729	0	0	0	0	0	0	20.7203	0.073959	1	0.454545	33.18	26.35	2.89037	0.140619	1.69529	0.410231
2009	544	中原环保	非金属矿物制品业	C30	河南省	410000	1993	正常上市	2.28741	0	0	0	0	0	0	20.429	0.078811	1	0.428571	33.18	26.01	2.83321	0.177832	1.44877	0.309757
2008	544	中原环保	非金属矿物制品业	C30	河南省	410000	1993	正常上市	1.6523	0	0	0	0	0	0	20.4176	0.088119	0	0.4	33.18	26.03	2.77259	0.115042	1.61677	0.381482
2007	544	中原环保	非金属矿物制品业	C30	河南省	410000	1993	正常上市	2.81833	0	0	0	0	0	0	20.1973	0.089909	0	0.333333	33.18	27.79	2.70805	0.611717	1.52832	0.345854
2005	544	白鸽股份	非金属矿物制品业	C30	河南省	410000	1993	正常上市	1.10268	0	0	0	0	0	0	20.6807	0.006314	0	0.375	25.3	35.22	2.56495	0.327928	2.92165	0.638631
2004	544	白鸽股份	非金属矿物制品业	C30	河南省	410000	1993	正常上市	1.21948	0	0	0	0	0	0	20.6667	0.024607	0	0.333333	25.3	35.13	2.48491	0.363194	2.93752	0.64
2003	544	ST 白鸽	非金属矿物制品业	C30	河南省	410000	1993	正常上市	1.38521	0	0	0	0	0	0	20.6539	0.044185	0	0.333333	34.34	27.38	2.3979	0.327261	3.14777	0.663558
2021	559	万向钱潮	汽车制造业	C36	浙江省	330000	1994	正常上市	1.60739	4	1.60944	2	1.09861	2	1.09861	23.5458	0.041688	0	0.3	63.97	6.22	3.3322	0.16901	1.96633	0.477765
2020	559	万向钱潮	汽车制造业	C36	浙江省	330000	1994	正常上市	1.47505	2	1.09861	0	0	2	1.09861	23.4635	0.028637	0	0.307692	63.76	6.94	3.29584	0.199605	1.79991	0.428986
2019	559	万向钱潮	汽车制造业	C36	浙江省	330000	1994	正常上市	1.7762	10	2.3979	6	1.94591	4	1.60944	23.2107	0.045383	0	0.307692	56.51	11.58	3.2581	0.267636	2.31302	0.546966
2018	559	万向钱潮	汽车制造业	C36	浙江省	330000	1994	正常上市	1.71657	9	2.30259	4	1.60944	5	1.79176	23.2123	0.062125	0	0.333333	56.51	10.21	3.21888	0.257368	2.31109	0.546556
2017	559	万向钱潮	汽车制造业	C36	浙江省	330000	1994	正常上市	2.95607	1	0.693147	0	0	1	0.693147	23.1682	0.080103	0	0.333333	56.5	9.9	3.17805	0.263163	2.28317	0.532264
2016	559	万向钱潮	汽车制造业	C36	浙江省	330000	1994	正常上市	3.22693	3	1.38629	3	1.38629	0	0	23.1674	0.077317	0	0.428571	51.53	7.62	3.13549	0.254813	2.64828	0.589757
2015	559	万向钱潮	汽车制造业	C36	浙江省	330000	1994	正常上市	4.70668	0	0	0	0	0	0	23.2688	0.065783	0	0.333333	51.53	8.36	3.09104	0.227098	3.04587	0.640471
2014	559	万向钱潮	汽车制造业	C36	浙江省	330000	1994	正常上市	2.53745	5	1.79176	4	1.60944	1	0.693147	23.1998	0.065718	0	0.272727	51.53	4.54	3.04452	0.232115	2.98995	0.63395
2013	559	万向钱潮	汽车制造业	C36	浙江省	330000	1994	正常上市	1.47304	2	1.09861	1	0.693147	1	0.693147	22.9998	0.061956	0	0.3	51.53	5.62	2.99573	0.267121	2.8216	0.605563
2012	559	万向钱潮	汽车制造业	C36	浙江省	330000	1994	正常上市	1.3703	3	1.38629	0	0	3	1.38629	22.8707	0.044579	0	0.3	51.53	6.42	2.94444	0.27875	2.34474	0.535677
2011	559	万向钱潮	汽车制造业	C36	浙江省	330000	1994	正常上市	1.55496	1	0.693147	0	0	1	0.693147	22.8986	0.057858	0	0.333333	51.53	12.01	2.89037	0.239863	2.27696	0.531743
2010	559	万向钱潮	汽车制造业	C36	浙江省	330000	1994	正常上市	2.59805	0	0	0	0	0	0	22.8125	0.058474	0	0.333333	51.53	12.69	2.83321	0.244128	2.14582	0.499938
2009	559	万向钱潮	汽车制造业	C36	浙江省	330000	1994	正常上市	1.5191	0	0	0	0	0	0	22.4827	0.051788	0	0.333333	61.05	6.77	2.77259	0.386755	3.5464	0.676881
2008	559	万向钱潮	汽车制造业	C36	浙江省	330000	1994	正常上市	1.11896	0	0	0	0	0	0	22.4825	0.056332	0	0.333333	61.05	7.8	2.70805	0.353274	3.94297	0.692493
2007	559	万向钱潮	汽车制造业	C36	浙江省	330000	1994	正常上市	2.07397	0	0	0	0	0	0	22.4264	0.070154	0	0.333333	61.05	12.13	2.63906	0.350111	2.97615	0.558368
2006	559	万向钱潮	汽车制造业	C36	浙江省	330000	1994	正常上市	1.18506	10	2.3979	1	0.693147	9	2.30259	22.3677	0.042319	0	0.333333	61.05	8.31	2.56495	0.38161	2.93537	0.565662
2005	559	万向钱潮	汽车制造业	C36	浙江省	330000	1994	正常上市	1.06492	11	2.48491	6	1.94591	5	1.79176	22.3289	0.037072	0	0.333333	58.52	6.61	2.48491	0.377122	3.05208	0.573981
2004	559	万向钱潮	汽车制造业	C36	浙江省	330000	1994	正常上市	1.0913	7	2.07944	1	0.693147	6	1.94591	22.2062	0.04326	0	0.333333	58.52	5.48	2.3979	0.371058	2.82074	0.543123
2003	559	万向钱潮	汽车制造业	C36	浙江省	330000	1994	正常上市	1.08227	4	1.60944	0	0	4	1.60944	21.8576	0.055077	0	0.333333	58.52	5.91	2.30259	0.365453	2.09926	0.400772
2021	561	烽火电子	计算机、通信和其他电子设备制造业	C39	陕西省	610000	1994	正常上市	1.8277	2	1.09861	1	0.693147	1	0.693147	22.0814	0.029378	0	0.25	40.64	16.86	3.3322	0.145434	2.28094	0.527128
2020	561	烽火电子	计算机、通信和其他电子设备制造业	C39	陕西省	610000	1994	正常上市	1.72902	25	3.2581	12	2.56495	13	2.63906	21.9967	0.030871	0	0.333333	41.69	17.54	3.29584	0.076903	2.27435	0.52197
2019	561	烽火电子	计算机、通信和其他电子设备制造业	C39	陕西省	610000	1994	正常上市	1.85292	12	2.56495	7	2.07944	5	1.79176	21.8951	0.030114	0	0.363636	41.69	15.74	3.2581	0.076111	2.16644	0.496902
2018	561	烽火电子	计算机、通信和其他电子设备制造业	C39	陕西省	610000	1994	正常上市	1.63843	6	1.94591	3	1.38629	3	1.38629	21.7907	0.034104	0	0.333333	41.68	15.2	3.21888	0.096078	2.11645	0.483494
2017	561	烽火电子	计算机、通信和其他电子设备制造业	C39	陕西省	610000	1994	正常上市	2.331	33	3.52636	12	2.56495	21	3.09104	21.7443	0.032028	0	0.3	41.73	17.86	3.17805	0.114557	2.17045	0.495317
2016	561	烽火电子	计算机、通信和其他电子设备制造业	C39	陕西省	610000	1994	正常上市	3.59624	31	3.46574	10	2.3979	21	3.09104	21.5596	0.045914	0	0.454545	42.31	19.47	3.13549	0.080534	2.02102	0.457972
2015	561	烽火电子	计算机、通信和其他电子设备制造业	C39	陕西省	610000	1994	正常上市	4.22117	26	3.29584	9	2.30259	17	2.89037	21.5413	0.041193	0	0.363636	42.31	18.78	3.09104	0.060255	2.21505	0.50353
2014	561	烽火电子	计算机、通信和其他电子设备制造业	C39	陕西省	610000	1994	正常上市	3.1776	19	2.99573	9	2.30259	10	2.3979	21.3683	0.022533	0	0.333333	42.31	18.17	3.04452	0.077673	2.02357	0.455142
2013	561	烽火电子	计算机、通信和其他电子设备制造业	C39	陕西省	610000	1994	正常上市	2.4922	17	2.89037	3	1.38629	14	2.70805	21.2343	0.018063	0	0.333333	42.31	16.68	2.99573	0.092534	1.83388	0.405219
2012	561	烽火电子	计算机、通信和其他电子设备制造业	C39	陕西省	610000	1994	正常上市	1.60081	12	2.56495	0	0	12	2.56495	21.2075	0.019826	0	0.333333	42.31	16.92	2.94444	0.103508	1.92413	0.428281
2011	561	烽火电子	计算机、通信和其他电子设备制造业	C39	陕西省	610000	1994	正常上市	1.89293	3	1.38629	0	0	3	1.38629	21.0809	0.08543	0	0.333333	42.31	19.27	2.89037	0.103867	1.77353	0.370559
2010	561	烽火电子	计算机、通信和其他电子设备制造业	C39	陕西省	610000	1994	正常上市	2.38808	0	0	0	0	0	0	20.9725	0.080104	0	0.333333	42.31	18.4	2.83321	0.102467	1.84392	0.387685
2021	568	泸州老窖	酒、饮料和精制茶制造业	C15	四川省	510000	1994	正常上市	8.95152	1	0.693147	1	0.693147	0	0	24.4893	0.183683	0	0.466667	26.02	38.22	3.3322	0.187206	1.54101	0.348762
2020	568	泸州老窖	酒、饮料和精制茶制造业	C15	四川省	510000	1994	正常上市	9.79748	8	2.19722	6	1.94591	2	1.09861	24.2789	0.170199	0	0.363636	26.02	38.07	3.29584	0.196723	1.51756	0.337903
2019	568	泸州老窖	酒、饮料和精制茶制造业	C15	四川省	510000	1994	正常上市	4.70226	1	0.693147	1	0.693147	0	0	24.0878	0.16052	0	0.363636	26.02	37.49	3.2581	0.05252	1.48995	0.323824
2018	568	泸州老窖	酒、饮料和精制茶制造业	C15	四川省	510000	1994	正常上市	2.87119	0	0	0	0	0	0	23.8412	0.155296	0	0.416667	26.02	38.25	3.21888	0.045551	1.33255	0.242522
2017	568	泸州老窖	酒、饮料和精制茶制造业	C15	四川省	510000	1994	正常上市	4.94127	0	0	0	0	0	0	23.7069	0.13171	0	0.363636	26.02	33.59	3.17805	0.057193	1.30257	0.224848
2016	568	泸州老窖	酒、饮料和精制茶制造业	C15	四川省	510000	1994	正常上市	3.56966	0	0	0	0	0	0	23.3385	0.142584	0	0.363636	28.11	35.62	3.13549	0.086206	1.23935	0.186467
2015	568	泸州老窖	酒、饮料和精制茶制造业	C15	四川省	510000	1994	正常上市	3.09816	0	0	0	0	0	0	23.302	0.117642	0	0.411765	26.61	36.59	3.09104	0.084248	1.2821	0.213885
2014	568	泸州老窖	酒、饮料和精制茶制造业	C15	四川省	510000	1994	正常上市	2.42653	0	0	0	0	0	0	23.3012	0.074108	0	0.416667	25.72	33.4	3.04452	0.082492	1.35591	0.256416
2013	568	泸州老窖	酒、饮料和精制茶制造业	C15	四川省	510000	1994	正常上市	2.27992	0	0	0	0	0	0	23.3428	0.257568	0	0.363636	21.39	39.19	2.99573	0.080916	1.29896	0.225564
2012	568	泸州老窖	酒、饮料和精制茶制造业	C15	四川省	510000	1994	正常上市	3.54864	0	0	0	0	0	0	23.4686	0.291693	0	0.533333	21.46	39.45	2.94444	0.064075	1.60466	0.37264
2011	568	泸州老窖	酒、饮料和精制茶制造业	C15	四川省	510000	1994	正常上市	2.84138	0	0	0	0	0	0	23.2474	0.244894	0	0.454545	21.52	38.93	2.89037	0.081139	1.74083	0.420833
2010	568	泸州老窖	酒、饮料和精制茶制造业	C15	四川省	510000	1994	正常上市	4.28963	0	0	0	0	0	0	22.806	0.284155	0	0.454545	21.52	38.3	2.83321	0.106463	1.45478	0.307002
2009	568	泸州老窖	酒、饮料和精制茶制造业	C15	四川省	510000	1994	正常上市	5.30222	1	0.693147	0	0	1	0.693147	22.5122	0.282726	0	0.454545	21.52	40.97	2.77259	0.135078	1.40843	0.287147
2008	568	泸州老窖	酒、饮料和精制茶制造业	C15	四川省	510000	1994	正常上市	3.20438	0	0	0	0	0	0	22.3511	0.248777	0	0.363636	53.52	10.87	2.70805	0.155226	1.46435	0.314157
2007	568	泸州老窖	酒、饮料和精制茶制造业	C15	四川省	510000	1994	正常上市	8.00598	0	0	0	0	0	0	22.2256	0.171831	0	0.333333	53.52	10.05	2.63906	0.115423	1.66124	0.396483
2006	568	泸州老窖	酒、饮料和精制茶制造业	C15	四川省	510000	1994	正常上市	3.22407	0	0	0	0	0	0	21.9512	0.097893	0	0.333333	58.35	11.18	2.56495	0.167	1.55394	0.353544
2005	568	G 老窖	酒、饮料和精制茶制造业	C15	四川省	510000	1994	正常上市	1.31272	0	0	0	0	0	0	21.6978	0.016621	0	0.375	60.43	6.81	2.48491	0.24597	1.7219	0.412453
2004	568	泸州老窖	酒、饮料和精制茶制造业	C15	四川省	510000	1994	正常上市	1.17523	0	0	0	0	0	0	21.642	0.015598	0	0.333333	69.56	1.93	2.3979	0.240877	1.63577	0.380567
2003	568	泸州老窖	酒、饮料和精制茶制造业	C15	四川省	510000	1994	正常上市	1.22173	0	0	0	0	0	0	21.6967	0.014815	1	0.333333	69.56	5.07	2.30259	0.238259	1.7777	0.42841
2021	572	海马汽车	汽车制造业	C36	海南省	460000	1994	正常上市	1.61666	0	0	0	0	0	0	22.8283	0.016442	0	0.454545	28.8	15.23	3.3322	0.271651	2.23198	0.445352
2020	572	ST 海马	汽车制造业	C36	海南省	460000	1994	正常上市	1.06102	0	0	0	0	0	0	22.9433	-0.139252	0	0.3	28.8	19.95	3.29584	0.29368	2.56848	0.518136
2019	572	*ST 海马	汽车制造业	C36	海南省	460000	1994	正常上市	0.756773	0	0	0	0	0	0	23.0963	0.009098	0	0.272727	28.8	22.41	3.2581	0.280833	2.18045	0.466636
2018	572	海马汽车	汽车制造业	C36	海南省	460000	1994	正常上市	0.801871	0	0	0	0	0	0	23.1621	-0.198401	1	0.333333	28.8	24.21	3.21888	0.266701	2.34644	0.495812
2017	572	海马汽车	汽车制造业	C36	海南省	460000	1994	正常上市	0.953515	0	0	0	0	0	0	23.4826	-0.089613	1	0.333333	28.8	25.33	3.17805	0.160943	2.41069	0.476567
2016	572	海马汽车	汽车制造业	C36	海南省	460000	1994	正常上市	0.954718	0	0	0	0	0	0	23.6247	0.000713	1	0.230769	28.8	24.73	3.13549	0.171276	2.42602	0.47022
2015	572	海马汽车	汽车制造业	C36	海南省	460000	1994	正常上市	1.0468	1	0.693147	1	0.693147	0	0	23.5797	0.005863	1	0.454545	28.8	24.84	3.09104	0.179364	2.36445	0.441782
2014	572	海马汽车	汽车制造业	C36	海南省	460000	1994	正常上市	0.934746	0	0	0	0	0	0	23.5027	0.016679	1	0.444444	28.8	32.13	3.04452	0.205562	2.23471	0.396586
2013	572	海马汽车	汽车制造业	C36	海南省	460000	1994	正常上市	0.769452	0	0	0	0	0	0	23.3494	0.04061	1	0.4	28.8	34.66	2.99573	0.239077	1.97853	0.317004
2012	572	海马汽车	汽车制造业	C36	海南省	460000	1994	正常上市	0.683714	0	0	0	0	0	0	23.2641	0.032325	0	0.444444	28.8	33.26	2.94444	0.233209	1.8997	0.300788
2011	572	海马汽车	汽车制造业	C36	海南省	460000	1994	正常上市	0.758961	0	0	0	0	0	0	23.2959	0.042023	0	0.375	28.8	38.1	2.89037	0.194971	2.01507	0.355496
2010	572	海马股份	汽车制造业	C36	海南省	460000	1994	正常上市	1.08789	0	0	0	0	0	0	23.268	0.040001	0	0.375	28.8	42.77	2.83321	0.190021	2.05749	0.374097
2009	572	海马股份	综合	S90	海南省	460000	1994	正常上市	1.33327	0	0	0	0	0	0	22.7986	-0.064286	0	0.375	45.28	12.76	2.77259	0.203002	2.80035	0.433789
2008	572	海马股份	综合	S90	海南省	460000	1994	正常上市	0.910236	0	0	0	0	0	0	22.5641	0.000405	0	0.375	57.31	18.36	2.70805	0.238292	2.6182	0.377975
2007	572	海马股份	综合	S90	海南省	460000	1994	正常上市	1.30861	0	0	0	0	0	0	22.8367	0.105181	0	0.375	57.82	19.49	2.63906	0.187949	3.59557	0.541984
2006	572	海马股份	综合	S90	海南省	460000	1994	正常上市	1.08808	0	0	0	0	0	0	21.5678	0.043184	0	0.375	57.82	20.33	2.56495	0.025743	1.28139	0.219553
2005	572	G 金盘	综合	S90	海南省	460000	1994	正常上市	1.4438	0	0	0	0	0	0	20.4109	0.107143	0	0.4	42.44	2.49	2.48491	0.033603	2.31477	0.567856
2004	572	ST 金盘	综合	S90	海南省	460000	1994	正常上市	1.53081	0	0	0	0	0	0	20.2447	0.069716	0	0.4	38.55	17.81	2.3979	0.046028	2.80534	0.643537
2003	572	*ST 金盘	综合	S90	海南省	460000	1994	正常上市	1.86127	0	0	0	0	0	0	20.3629	0.013687	0	0.4	38.55	17.7	2.30259	0.042405	16.5771	0.939633
2010	578	盐湖集团	化学原料及化学制品制造业	C26	青海省	630000	1995	终止上市	1.21237	0	0	0	0	0	0	23.9493	0.094093	0	0.363636	46.95	50.05	2.77259	0.123607	2.80901	0.509929
2009	578	盐湖集团	化学原料及化学制品制造业	C26	青海省	630000	1995	终止上市	1.08334	0	0	0	0	0	0	23.7673	0.114851	0	0.363636	46.95	50.12	2.70805	0.133236	2.60972	0.482134
2008	578	ST 盐湖	化学原料及化学制品制造业	C26	青海省	630000	1995	终止上市	1.10043	0	0	0	0	0	0	23.5577	0.166419	0	0.222222	46.95	50.443	2.63906	0.162544	2.66813	0.457344
2006	578	数码网络	零售业	F52	青海省	630000	1995	终止上市	1.26816	0	0	0	0	0	0	20.5564	0.001273	0	0.3	29.68	34.72	2.48491	0.358168	14.1525	0.894482
2005	578	数码网络	零售业	F52	青海省	630000	1995	终止上市	1.26051	0	0	0	0	0	0	20.6806	-0.088643	0	0.333333	29.68	34.72	2.3979	0.310451	14.7721	0.896264
2004	578	数码网络	零售业	F52	青海省	630000	1995	终止上市	1.32234	0	0	0	0	0	0	20.6981	-0.162242	0	0.333333	29.68	34.72	2.30259	0.271297	6.35244	0.796534
2003	578	数码网络	零售业	F52	青海省	630000	1995	终止上市	1.30664	0	0	0	0	0	0	20.8811	0.011881	0	0.333333	29.68	34.86	2.19722	0.232765	3.72219	0.696328
2003	583	托普软件	软件和信息技术服务业	I65	四川省	510000	1995	终止上市	1.07868	0	0	0	0	0	0	21.7061	-0.151108	1	0.333333	34.96	6.52	2.19722	0.306364	2.67334	0.584581
2021	584	哈工智能	专用设备制造业	C35	江苏省	320000	1995	正常上市	1.53014	0	0	0	0	0	0	22.2929	-0.125753	0	0.363636	14.99	18.88	3.29584	0.031992	2.63577	0.5923
2020	584	哈工智能	专用设备制造业	C35	江苏省	320000	1995	正常上市	1.29541	0	0	0	0	0	0	22.3359	0.001857	1	0.363636	14.99	24.92	3.2581	0.019197	2.09174	0.491427
2019	584	哈工智能	专用设备制造业	C35	江苏省	320000	1995	正常上市	1.42594	2	1.09861	1	0.693147	1	0.693147	22.2349	0.010655	0	0.25	18.6	24.69	3.21888	0.023081	2.6193	0.588443
2018	584	哈工智能	化学纤维制造业	C28	江苏省	320000	1995	正常上市	1.44559	4	1.60944	2	1.09861	2	1.09861	22.2262	0.026554	0	0.333333	18.6	29.62	3.17805	0.025401	2.64256	0.599778
2017	584	哈工智能	化学纤维制造业	C28	江苏省	320000	1995	正常上市	2.99313	0	0	0	0	0	0	22.0248	0.031394	0	0.375	18.6	22.43	3.13549	0.108991	2.30697	0.541769
2015	584	友利控股	化学纤维制造业	C28	江苏省	320000	1995	正常上市	2.86855	0	0	0	0	0	0	21.8068	0.004593	0	0.25	33.08	6.44	3.04452	0.28514	1.53347	0.296684
2013	584	友利控股	化学纤维制造业	C28	四川省	510000	1995	正常上市	1.48469	0	0	0	0	0	0	22.0014	0.115232	0	0.333333	32.76	8.5	2.94444	0.340995	1.74611	0.373816
2012	584	友利控股	化学纤维制造业	C28	四川省	510000	1995	正常上市	1.24847	0	0	0	0	0	0	22.0378	0.008734	0	0.333333	32.76	14.33	2.89037	0.365036	2.24277	0.507118
2011	584	友利控股	化学纤维制造业	C28	四川省	510000	1995	正常上市	1.06676	0	0	0	0	0	0	22.0294	0.003181	0	0.333333	32.76	11.05	2.83321	0.403054	2.23351	0.494583
2010	584	友利控股	化学纤维制造业	C28	四川省	510000	1995	正常上市	1.48463	0	0	0	0	0	0	21.976	0.046545	0	0.333333	32.76	11.14	2.77259	0.422015	2.12895	0.463429
2009	584	友利控股	综合	S90	四川省	510000	1995	正常上市	1.80832	0	0	0	0	0	0	21.6818	0.011719	0	0.333333	32.75	15.532	2.70805	0.611847	1.71353	0.340836
2008	584	舒卡股份	综合	S90	四川省	510000	1995	正常上市	0.952412	0	0	0	0	0	0	21.7575	0.025007	0	0.333333	32.75	15.55	2.63906	0.39309	1.82425	0.375044
2007	584	舒卡股份	综合	S90	四川省	510000	1995	正常上市	2.50748	0	0	0	0	0	0	21.5239	0.145123	0	0.333333	38.72	3.6	2.56495	0.523253	2.84165	0.529412
2006	584	舒卡股份	综合	S90	四川省	510000	1995	正常上市	1.22122	0	0	0	0	0	0	20.8648	0.011654	0	0.333333	29.99	12.08	2.48491	0.565918	3.32276	0.586285
2005	584	舒卡股份	综合	S90	四川省	510000	1995	正常上市	1.22731	0	0	0	0	0	0	20.8665	-0.002089	0	0.333333	29.99	16.53	2.3979	0.604879	3.37328	0.584835
2004	584	舒卡股份	综合	S90	四川省	510000	1995	正常上市	1.28768	0	0	0	0	0	0	20.918	0.024929	0	0.333333	29.99	16.53	2.30259	0.675519	3.49038	0.59177
2003	584	蜀都A	综合	S90	四川省	510000	1995	正常上市	1.57859	0	0	0	0	0	0	20.6528	0.039754	0	0.363636	18.64	27.01	2.19722	0.671533	2.81912	0.531116
2021	586	汇源通信	计算机、通信和其他电子设备制造业	C39	四川省	510000	1995	正常上市	3.76462	0	0	0	0	0	0	20.0601	0.054488	0	0.4	20.68	24.19	3.29584	0.103987	1.74585	0.415567
2020	586	汇源通信	计算机、通信和其他电子设备制造业	C39	四川省	510000	1995	正常上市	3.30478	0	0	0	0	0	0	20.0115	0.046408	1	0.4	20.68	27.41	3.2581	0.08969	1.82521	0.443765
2019	586	汇源通信	计算机、通信和其他电子设备制造业	C39	四川省	510000	1995	正常上市	3.71116	0	0	0	0	0	0	20.2536	0.009379	1	0.4	20.68	22.81	3.21888	0.073613	2.55601	0.570697
2018	586	汇源通信	计算机、通信和其他电子设备制造业	C39	四川省	510000	1995	正常上市	4.2983	0	0	0	0	0	0	20.2114	-0.003116	1	0.444444	20.68	30.01	3.17805	0.075116	2.55281	0.564398
2017	586	汇源通信	计算机、通信和其他电子设备制造业	C39	四川省	510000	1995	正常上市	6.71756	0	0	0	0	0	0	20.1447	0.001688	0	0.4	20.68	33.43	3.13549	0.066169	2.36283	0.531479
2016	586	汇源通信	计算机、通信和其他电子设备制造业	C39	四川省	510000	1995	正常上市	7.99756	0	0	0	0	0	0	20.1282	0.006879	0	0.444444	20.68	26.52	3.09104	0.059453	2.34083	0.527108
2013	586	汇源通信	计算机、通信和其他电子设备制造业	C39	四川省	510000	1995	正常上市	2.9161	0	0	0	0	0	0	20.0089	0.034589	1	0.4	20.68	18.74	2.94444	0.084449	2.3878	0.536874
2012	586	汇源通信	计算机、通信和其他电子设备制造业	C39	四川省	510000	1995	正常上市	2.34654	0	0	0	0	0	0	20.0581	0.016658	1	0.4	20.68	13.24	2.89037	0.091405	2.69638	0.582069
2011	586	汇源通信	电信、广播电视和卫星传输服务	I63	四川省	510000	1995	正常上市	2.75046	0	0	0	0	0	0	20.067	0.043544	0	0.4	20.68	12.18	2.83321	0.102112	2.79978	0.60293
2010	586	ST 汇源	电信、广播电视和卫星传输服务	I63	四川省	510000	1995	正常上市	2.58529	0	0	0	0	0	0	20.0865	0.113438	0	0.4	20.68	16.15	2.77259	0.118623	3.208	0.652174
2009	586	*ST 汇源	零售业	F52	四川省	510000	1995	正常上市	2.68605	0	0	0	0	0	0	20.0614	0.012506	0	0.4	20.68	17.35	2.70805	0.151606	5.12823	0.769529
2008	586	汇源通信	零售业	F52	四川省	510000	1995	正常上市	1.9165	0	0	0	0	0	0	20.0493	-0.237963	0	0.444444	22.96	17.37	2.63906	0.149311	5.13526	0.769668
2007	586	汇源通信	零售业	F52	四川省	510000	1995	正常上市	3.61045	0	0	0	0	0	0	20.3385	-0.076272	0	0.444444	22.72	16.27	2.56495	0.146853	3.13641	0.601528
2006	586	汇源通信	零售业	F52	四川省	510000	1995	正常上市	1.16396	1	0.693147	0	0	1	0.693147	20.494	0.00712	0	0.444444	21.79	25.17	2.48491	0.185357	2.75026	0.571375
2005	586	G 汇源	零售业	F52	四川省	510000	1995	正常上市	1.1057	0	0	0	0	0	0	20.4365	-0.022278	0	0.4	21.79	25.17	2.3979	0.200561	2.5913	0.578793
2004	586	汇源通信	零售业	F52	四川省	510000	1995	正常上市	1.27712	4	1.60944	1	0.693147	3	1.38629	20.5203	0.04632	0	0.4	29.29	28.77	2.30259	0.200641	2.55413	0.570746
2003	586	ST 汇源	零售业	F52	四川省	510000	1995	正常上市	1.27923	8	2.19722	4	1.60944	4	1.60944	20.4361	0.030748	0	0.352941	29.29	27.43	2.19722	0.234399	2.60104	0.585954
2021	589	贵州轮胎	橡胶和塑料制品业	C29	贵州省	520000	1996	正常上市	0.995813	1	0.693147	1	0.693147	0	0	23.2789	0.028721	0	0.4	27.76	8.47	3.2581	0.358743	2.17678	0.538432
2020	589	贵州轮胎	橡胶和塑料制品业	C29	贵州省	520000	1996	正常上市	1.0309	5	1.79176	3	1.38629	2	1.09861	23.1674	0.098858	0	0.444444	24.63	4.02	3.21888	0.326738	2.3655	0.575868
2019	589	贵州轮胎	橡胶和塑料制品业	C29	贵州省	520000	1996	正常上市	0.989553	1	0.693147	0	0	1	0.693147	23.0765	0.012874	0	0.428571	25.33	3.94	3.17805	0.314135	2.83405	0.646103
2018	589	黔轮胎A	橡胶和塑料制品业	C29	贵州省	520000	1996	正常上市	0.922015	0	0	0	0	0	0	23.0727	0.008412	0	0.461538	25.33	4.06	3.13549	0.363738	3.07964	0.674237
2017	589	黔轮胎A	橡胶和塑料制品业	C29	贵州省	520000	1996	正常上市	1.02901	0	0	0	0	0	0	22.9969	-0.022818	0	0.4	25.33	3.88	3.09104	0.382227	2.91917	0.656305
2016	589	黔轮胎A	橡胶和塑料制品业	C29	贵州省	520000	1996	正常上市	1.09683	2	1.09861	1	0.693147	1	0.693147	23.068	0.001416	0	0.4	25.33	3.39	3.04452	0.362628	2.91097	0.656663
2015	589	黔轮胎A	橡胶和塑料制品业	C29	贵州省	520000	1996	正常上市	1.18314	0	0	0	0	0	0	23.1374	-0.023131	0	0.5	25.33	3.39	2.99573	0.308407	3.20711	0.687925
2014	589	黔轮胎A	橡胶和塑料制品业	C29	贵州省	520000	1996	正常上市	1.09208	0	0	0	0	0	0	22.9985	0.017161	0	0.4	25.2	33.99	2.94444	0.316773	2.57885	0.612127
2013	589	黔轮胎A	橡胶和塑料制品业	C29	贵州省	520000	1996	正常上市	1.01897	0	0	0	0	0	0	22.7477	0.023027	0	0.4	33.84	1.94	2.89037	0.267926	3.18018	0.685156
2012	589	黔轮胎A	橡胶和塑料制品业	C29	贵州省	520000	1996	正常上市	1.01362	0	0	0	0	0	0	22.6306	0.019072	0	0.4	33.84	4.34	2.83321	0.315678	3.01073	0.666667
2011	589	黔轮胎A	橡胶和塑料制品业	C29	贵州省	520000	1996	正常上市	1.03079	0	0	0	0	0	0	22.6781	0.013589	0	0.4	33.84	2.27	2.77259	0.25742	3.30201	0.695738
2010	589	黔轮胎A	橡胶和塑料制品业	C29	贵州省	520000	1996	正常上市	1.24659	0	0	0	0	0	0	22.4242	0.022806	0	0.4	33.36	1.66	2.70805	0.338294	3.42437	0.706333
2009	589	黔轮胎A	橡胶和塑料制品业	C29	贵州省	520000	1996	正常上市	1.46006	0	0	0	0	0	0	22.19	0.083912	0	0.4	33.36	5.35	2.63906	0.44697	2.8186	0.642215
2008	589	黔轮胎A	橡胶和塑料制品业	C29	贵州省	520000	1996	正常上市	0.986455	2	1.09861	0	0	2	1.09861	22.1141	0.012152	0	0.375	33.36	2.05	2.56495	0.439578	3.32891	0.697362
2007	589	黔轮胎A	橡胶和塑料制品业	C29	贵州省	520000	1996	正常上市	1.23445	1	0.693147	0	0	1	0.693147	21.9823	0.024653	0	0.375	33.36	2.57	2.48491	0.38433	2.95718	0.658433
2006	589	黔轮胎A	橡胶和塑料制品业	C29	贵州省	520000	1996	正常上市	1.02183	0	0	0	0	0	0	21.8995	0.01849	0	0.375	33.36	4.24	2.3979	0.432806	3.02708	0.66934
2005	589	黔轮胎A	橡胶和塑料制品业	C29	贵州省	520000	1996	正常上市	0.987547	0	0	0	0	0	0	21.8798	0.015252	1	0.375	51	1.81	2.30259	0.442973	3.02762	0.669707
2004	589	黔轮胎A	橡胶和塑料制品业	C29	贵州省	520000	1996	正常上市	0.973885	0	0	0	0	0	0	21.8653	0.007023	1	0.375	51	1.06	2.19722	0.406034	3.12987	0.680498
2003	589	黔轮胎A	橡胶和塑料制品业	C29	贵州省	520000	1996	正常上市	1.07817	0	0	0	0	0	0	21.7265	0.013946	1	0.375	51	1.24	2.07944	0.360506	3.05683	0.6707
2021	591	太阳能	电力、热力生产和供应业	D44	重庆市	500000	1996	正常上市	1.31977	1	0.693147	1	0.693147	0	0	24.4064	0.029307	0	0.461538	31.27	12.91	3.2581	0.626335	2.67272	0.625094
2020	591	太阳能	电力、热力生产和供应业	D44	重庆市	500000	1996	正常上市	1.13316	0	0	0	0	0	0	24.3907	0.026035	0	0.3	31.27	15.06	3.21888	0.673783	2.78846	0.638314
2019	591	太阳能	电力、热力生产和供应业	D44	重庆市	500000	1996	正常上市	0.955488	16	2.83321	16	2.83321	0	0	24.3463	0.024174	0	0.3	31.27	20.91	3.17805	0.682806	2.80945	0.64032
2018	591	太阳能	电力、热力生产和供应业	D44	重庆市	500000	1996	正常上市	0.921342	10	2.3979	10	2.3979	0	0	24.2561	0.024997	0	0.333333	31.27	21.19	3.13549	0.671606	2.68814	0.623904
2017	591	太阳能	电力、热力生产和供应业	D44	重庆市	500000	1996	正常上市	1.09942	21	3.09104	21	3.09104	0	0	24.1748	0.025695	0	0.363636	31.27	21.86	3.09104	0.634853	2.60744	0.611727
2016	591	太阳能	电力、热力生产和供应业	D44	四川省	500000	1996	正常上市	1.04159	34	3.55535	34	3.55535	0	0	24.1168	0.022796	0	0.3	31.27	24.59	3.04452	0.583355	2.63451	0.613033
2015	591	太阳能	零售业	F52	重庆市	500000	1996	正常上市	1.00165	56	4.04305	50	3.93183	6	1.94591	23.8474	0.02169	0	0.333333	40.79	31.63	2.99573	0.56362	3.77615	0.726473
2014	591	桐君阁	零售业	F52	重庆市	500000	1996	正常上市	2.0376	35	3.58352	35	3.58352	0	0	21.9244	-0.001281	0	0.294118	25.32	18.4	2.94444	0.137093	8.34966	0.856498
2013	591	桐君阁	零售业	F52	重庆市	500000	1996	正常上市	1.53425	22	3.13549	22	3.13549	0	0	21.8773	0.006382	0	0.294118	49.84	3.99	2.89037	0.144388	6.9723	0.8234
2012	591	桐君阁	零售业	F52	重庆市	500000	1996	正常上市	1.4086	41	3.73767	39	3.68888	2	1.09861	21.7962	0.006509	0	0.333333	49.84	3.59	2.83321	0.136552	7.06451	0.818057
2011	591	桐君阁	零售业	F52	重庆市	500000	1996	正常上市	1.37375	29	3.4012	26	3.29584	3	1.38629	21.7158	0.001177	0	0.333333	49.84	2.76	2.77259	0.153297	7.04255	0.809859
2010	591	桐君阁	医药制造业	C27	重庆市	500000	1996	正常上市	1.82835	21	3.09104	11	2.48491	10	2.3979	21.554	0.008116	0	0.294118	49.84	2.75	2.70805	0.170306	5.84564	0.768627
2009	591	桐君阁	医药制造业	C27	重庆市	500000	1996	正常上市	1.41023	16	2.83321	9	2.30259	7	2.07944	21.4752	0.010015	0	0.294118	54.73	2.23	2.63906	0.164185	5.89003	0.791608
2008	591	桐君阁	医药制造业	C27	重庆市	500000	1996	正常上市	1.13446	14	2.70805	11	2.48491	3	1.38629	21.4043	0.010773	0	0.294118	54.73	1.7	2.56495	0.166043	5.81006	0.786943
2007	591	桐君阁	医药制造业	C27	重庆市	500000	1996	正常上市	1.33093	3	1.38629	3	1.38629	0	0	21.2817	0.012938	0	0.294118	54.73	6.18	2.48491	0.188072	4.88678	0.763158
2006	591	桐君阁	医药制造业	C27	重庆市	500000	1996	正常上市	1.09607	10	2.3979	10	2.3979	0	0	21.3875	0.008168	0	0.333333	65.15	1.6	2.3979	0.245035	5.55778	0.792074
2005	591	桐君阁	医药制造业	C27	重庆市	500000	1996	正常上市	1.02383	0	0	0	0	0	0	21.4723	0.006838	0	0.333333	65.15	0.96	2.30259	0.227107	6.35899	0.812293
2004	591	桐君阁	医药制造业	C27	重庆市	500000	1996	正常上市	1.04224	0	0	0	0	0	0	21.3823	0.007721	0	0.333333	65.15	0.91	2.19722	0.245879	6.09395	0.798758
2003	591	桐君阁	医药制造业	C27	重庆市	500000	1996	正常上市	1.12439	0	0	0	0	0	0	21.2094	0.00899	0	0.277778	65.15	9.58	2.07944	0.269109	5.41819	0.795203
2021	595	宝塔实业	通用设备制造业	C34	宁夏回族自治区	640000	1996	正常上市	3.0672	0	0	0	0	0	0	21.033	-0.129654	0	0.4	34.99	33.17	3.2581	0.280025	1.80817	0.403448
2020	595	*ST 宝实	通用设备制造业	C34	宁夏回族自治区	640000	1996	正常上市	1.7978	0	0	0	0	0	0	21.1826	0.008495	0	0.4	34.69	33.31	3.21888	0.266511	1.70233	0.369109
2019	595	宝塔实业	通用设备制造业	C34	宁夏回族自治区	640000	1996	正常上市	2.32761	0	0	0	0	0	0	21.1453	-0.21254	0	0.333333	52.13	2.34	3.17805	0.285101	4.83513	0.749508
2018	595	宝塔实业	通用设备制造业	C34	宁夏回族自治区	640000	1996	正常上市	1.66773	0	0	0	0	0	0	21.327	-0.053116	0	0.266667	52.99	3.12	3.13549	0.253015	2.92406	0.61673
2017	595	*ST 宝实	通用设备制造业	C34	宁夏回族自治区	640000	1996	正常上市	2.10708	0	0	0	0	0	0	21.354	0.014812	0	0.384615	53.05	2.09	3.09104	0.25763	2.69777	0.590208
2016	595	宝塔实业	通用设备制造业	C34	宁夏回族自治区	640000	1996	正常上市	4.98421	0	0	0	0	0	0	20.9064	-0.070327	0	0.235294	54.43	3.5195	3.04452	0.282256	1.81283	0.44796
2015	595	宝塔实业	通用设备制造业	C34	宁夏回族自治区	640000	1996	正常上市	2.90895	0	0	0	0	0	0	20.9131	-0.113502	0	0.285714	53.43	3.81	2.99573	0.179502	1.61999	0.382796
2014	595	西北轴承	通用设备制造业	C34	宁夏回族自治区	640000	1996	正常上市	2.43831	0	0	0	0	0	0	20.7682	0.019681	0	0.368421	29.97	4.76	2.94444	0.224538	3.57607	0.720459
2013	595	西北轴承	通用设备制造业	C34	宁夏回族自治区	640000	1996	正常上市	1.85766	1	0.693147	1	0.693147	0	0	20.7778	-0.11331	0	0.363636	29.97	14.18	2.89037	0.15919	3.82609	0.738352
2012	595	*ST 西轴	通用设备制造业	C34	宁夏回族自治区	640000	1996	正常上市	2.3067	1	0.693147	0	0	1	0.693147	20.5518	0.009629	0	0.384615	20	21.34	2.83321	0.21551	3.76071	0.734212
2011	595	*ST 西轴	通用设备制造业	C34	宁夏回族自治区	640000	1996	正常上市	2.41172	0	0	0	0	0	0	20.5945	0.008151	0	0.444444	20	21.63	2.77259	0.166187	4.07414	0.754436
2010	595	西北轴承	通用设备制造业	C34	宁夏回族自治区	640000	1996	正常上市	3.25152	2	1.09861	1	0.693147	1	0.693147	20.4253	-0.210628	0	0.333333	37.78	3.47	2.70805	0.194032	3.59816	0.721945
2009	595	西北轴承	通用设备制造业	C34	宁夏回族自治区	640000	1996	正常上市	2.37258	1	0.693147	1	0.693147	0	0	20.5822	-0.139116	0	0.307692	37.78	7.72	2.63906	0.189145	2.3831	0.574275
2008	595	西北轴承	通用设备制造业	C34	宁夏回族自治区	640000	1996	正常上市	1.61564	0	0	0	0	0	0	20.6476	0.024533	0	0.5	37.78	8.85	2.56495	0.180958	1.92905	0.474598
2007	595	西北轴承	通用设备制造业	C34	宁夏回族自治区	640000	1996	正常上市	1.97541	1	0.693147	0	0	1	0.693147	20.6495	0.044139	0	0.333333	37.78	7.79	2.48491	0.17056	2.32051	0.562601
2006	595	西北轴承	通用设备制造业	C34	宁夏回族自治区	640000	1996	正常上市	1.22284	2	1.09861	0	0	2	1.09861	20.6796	0.010797	0	0.333333	24.57	28.94	2.3979	0.148591	2.52319	0.597096
2005	595	西北轴承	通用设备制造业	C34	宁夏回族自治区	640000	1996	正常上市	1.07623	0	0	0	0	0	0	20.6349	0.008203	0	0.333333	47.76	15.1	2.30259	0.161922	2.50314	0.600503
2004	595	西北轴承	通用设备制造业	C34	宁夏回族自治区	640000	1996	正常上市	1.13789	0	0	0	0	0	0	20.6503	0.005401	0	0.333333	47.76	14.94	2.19722	0.167659	2.60101	0.615534
2003	595	西北轴承	通用设备制造业	C34	宁夏回族自治区	640000	1996	正常上市	1.16763	0	0	0	0	0	0	20.675	0.002986	0	0.333333	47.76	15.05	2.07944	0.169913	2.7048	0.630182
2021	597	东北制药	医药制造业	C27	辽宁省	210000	1996	正常上市	1.30517	0	0	0	0	0	0	23.302	0.007242	0	0.285714	32.88	32.7	3.2581	0.34181	3.1805	0.674431
2020	597	东北制药	医药制造业	C27	辽宁省	210000	1996	正常上市	1.20723	0	0	0	0	0	0	23.2222	0.00089	0	0.384615	24.36	40.07	3.21888	0.390879	3.05702	0.660887
2019	597	东北制药	医药制造业	C27	辽宁省	210000	1996	正常上市	1.20396	0	0	0	0	0	0	23.2522	0.013592	0	0.4	24.41	36.06	3.17805	0.278216	3.29047	0.68756
2018	597	东北制药	医药制造业	C27	辽宁省	210000	1996	正常上市	1.15561	1	0.693147	1	0.693147	0	0	23.1846	0.017184	0	0.411765	26.02	34.38	3.13549	0.248681	3.37655	0.693345
2017	597	东北制药	医药制造业	C27	辽宁省	210000	1996	正常上市	1.28564	0	0	0	0	0	0	23.0832	0.00869	0	0.444444	21.05	18.72	3.09104	0.29607	4.35086	0.759679
2016	597	东北制药	医药制造业	C27	辽宁省	210000	1996	正常上市	1.21825	0	0	0	0	0	0	23.0046	0.002691	0	0.444444	21.5	24.53	3.04452	0.332302	4.23077	0.751379
2015	597	东北制药	医药制造业	C27	辽宁省	210000	1996	正常上市	1.26797	0	0	0	0	0	0	22.8858	-0.045113	0	0.416667	21.46	29.25	2.99573	0.386456	3.79773	0.723801
2014	597	东北制药	医药制造业	C27	辽宁省	210000	1996	正常上市	1.18427	0	0	0	0	0	0	22.8719	0.009777	1	0.363636	23.01	34.52	2.94444	0.202654	3.21809	0.677942
2013	597	东北制药	医药制造业	C27	辽宁省	210000	1996	正常上市	1.09418	0	0	0	0	0	0	22.7455	-0.021868	1	0.416667	22.5	31.92	2.89037	0.2048	5.02661	0.788352
2012	597	东北制药	医药制造业	C27	辽宁省	210000	1996	正常上市	1.05513	0	0	0	0	0	0	22.5139	0.000906	1	0.272727	22.5	31.75	2.83321	0.229814	3.58648	0.706991
2011	597	东北制药	医药制造业	C27	辽宁省	210000	1996	正常上市	1.11777	0	0	0	0	0	0	22.4935	-0.06526	1	0.333333	32.47	25.53	2.77259	0.251919	3.52885	0.702146
2010	597	东北制药	医药制造业	C27	辽宁省	210000	1996	正常上市	1.58664	0	0	0	0	0	0	22.4469	0.010217	1	0.272727	32.47	23.16	2.70805	0.265979	2.75837	0.630152
2009	597	东北制药	医药制造业	C27	辽宁省	210000	1996	正常上市	1.99884	0	0	0	0	0	0	22.5281	0.078317	1	0.333333	51.67	5.06	2.63906	0.2337	3.0109	0.662115
2008	597	东北制药	医药制造业	C27	辽宁省	210000	1996	正常上市	1.30947	0	0	0	0	0	0	22.1352	0.087217	0	0.333333	52.44	16.17	2.56495	0.175217	2.61069	0.616228
2007	597	东北制药	医药制造业	C27	辽宁省	210000	1996	正常上市	1.80057	0	0	0	0	0	0	21.8387	0.015401	0	0.333333	47.75	10.13	2.48491	0.233406	3.43813	0.70862
2006	597	东北制药	医药制造业	C27	辽宁省	210000	1996	正常上市	1.04069	0	0	0	0	0	0	21.5154	0.00889	0	0.333333	47.51	2.82	2.3979	0.244118	2.38059	0.57971
2005	597	G 东北药	医药制造业	C27	辽宁省	210000	1996	正常上市	1.00509	0	0	0	0	0	0	21.5553	0.00581	0	0.333333	60.08	2.45	2.30259	0.244167	2.55305	0.608355
2004	597	东北药	医药制造业	C27	辽宁省	210000	1996	正常上市	1.06438	0	0	0	0	0	0	21.6128	0.003339	0	0.285714	60.08	2.45	2.19722	0.201477	2.75339	0.636812
2003	597	东北药	医药制造业	C27	辽宁省	210000	1996	正常上市	1.1642	0	0	0	0	0	0	21.6483	0.003434	0	0.285714	60.08	2.32	2.07944	0.208499	2.89785	0.654639
2021	598	兴蓉环境	水的生产和供应业	D46	四川省	510000	1996	正常上市	1.13122	0	0	0	0	0	0	24.2645	0.043798	0	0.333333	42.18	23.68	3.2581	0.274546	2.56389	0.584468
2020	598	兴蓉环境	水的生产和供应业	D46	四川省	510000	1996	正常上市	1.03854	0	0	0	0	0	0	24.1534	0.042848	0	0.363636	42.18	18.17	3.21888	0.280677	2.51671	0.574482
2019	598	兴蓉环境	水的生产和供应业	D46	四川省	510000	1996	正常上市	1.07228	0	0	0	0	0	0	23.9557	0.043435	0	0.571429	42.18	11.33	3.17805	0.345826	2.25244	0.52644
2018	598	兴蓉环境	水的生产和供应业	D46	四川省	510000	1996	正常上市	1.04214	2	1.09861	2	1.09861	0	0	23.764	0.048214	0	0.3	42.18	6.27	3.13549	0.383145	2.00383	0.466969
2017	598	兴蓉环境	水的生产和供应业	D46	四川省	510000	1996	正常上市	1.32157	0	0	0	0	0	0	23.6545	0.048849	0	0.333333	42.1	4.55	3.09104	0.391358	1.93618	0.457067
2016	598	兴蓉环境	水的生产和供应业	D46	四川省	510000	1996	正常上市	1.47565	0	0	0	0	0	0	23.5518	0.051524	0	0.333333	42.1	4.55	3.04452	0.3727	1.88839	0.458983
2015	598	兴蓉环境	水的生产和供应业	D46	四川省	510000	1996	正常上市	1.91161	0	0	0	0	0	0	23.3765	0.060019	0	0.363636	42.1	3.67	2.99573	0.393634	1.73023	0.414577
2014	598	兴蓉投资	水的生产和供应业	D46	四川省	510000	1996	正常上市	1.73079	0	0	0	0	0	0	23.2206	0.062666	1	0.272727	42.05	3.45	2.94444	0.425363	1.63	0.383539
2013	598	兴蓉投资	水的生产和供应业	D46	四川省	510000	1996	正常上市	1.57933	0	0	0	0	0	0	23.0651	0.072126	1	0.333333	42.05	3.88	2.89037	0.480197	1.53596	0.346346
2012	598	兴蓉投资	水的生产和供应业	D46	四川省	510000	1996	正常上市	1.29038	0	0	0	0	0	0	22.845	0.087021	1	0.333333	41.87	12.91	2.83321	0.38855	1.92748	0.478073
2011	598	兴蓉投资	公共设施管理业	N78	四川省	510000	1996	正常上市	1.31348	0	0	0	0	0	0	22.682	0.082902	1	0.3	41.87	16.53	2.77259	0.451077	1.90284	0.47433
2010	598	兴蓉投资	公共设施管理业	N78	四川省	510000	1996	正常上市	2.4552	0	0	0	0	0	0	21.6742	0.091175	1	0.333333	52.27	10.3	2.70805	0.42576	1.57517	0.365263
2009	598	蓝星清洗	化学原料及化学制品制造业	C26	甘肃省	620000	1996	正常上市	2.03596	0	0	0	0	0	0	21.4532	-0.057858	0	0.333333	27.08	10.57	2.63906	0.370754	3.79065	0.691566
2008	598	蓝星清洗	化学原料及化学制品制造业	C26	甘肃省	620000	1996	正常上市	1.18838	0	0	0	0	0	0	21.445	-0.006373	0	0.333333	27.08	2.37	2.56495	0.426785	3.11252	0.630709
2007	598	蓝星清洗	化学原料及化学制品制造业	C26	甘肃省	620000	1996	正常上市	2.56952	0	0	0	0	0	0	21.2976	0.05342	0	0.333333	27.08	4.07	2.48491	0.458621	2.64798	0.564189
2006	598	蓝星清洗	化学原料及化学制品制造业	C26	甘肃省	620000	1996	正常上市	1.19368	0	0	0	0	0	0	21.2515	0.009067	0	0.333333	27.08	5.35	2.3979	0.408497	2.38739	0.5398
2005	598	蓝星清洗	化学原料及化学制品制造业	C26	甘肃省	620000	1996	正常上市	0.998687	0	0	0	0	0	0	21.3232	-0.093996	0	0.333333	43.92	1.95	2.30259	0.41213	2.59655	0.577387
2004	598	蓝星清洗	化学原料及化学制品制造业	C26	甘肃省	620000	1996	正常上市	0.993086	0	0	0	0	0	0	21.4841	0.002892	0	0.333333	43.91	2.67	2.19722	0.12252	2.48982	0.56028
2003	598	蓝星清洗	化学原料及化学制品制造业	C26	甘肃省	620000	1996	正常上市	1.0514	0	0	0	0	0	0	21.321	0.017946	0	0.333333	43.91	2.69	2.07944	0.149289	2.15097	0.408031
2021	600	建投能源	电力、热力生产和供应业	D44	河北省	130000	1996	正常上市	0.952324	0	0	0	0	0	0	24.3747	-0.071298	0	0.333333	65.63	5.95	3.2581	0.490969	4.01647	0.684921
2020	600	建投能源	电力、热力生产和供应业	D44	河北省	130000	1996	正常上市	0.91618	3	1.38629	3	1.38629	0	0	24.2461	0.035619	0	0.363636	65.63	6.65	3.21888	0.554229	2.78389	0.565821
2019	600	建投能源	电力、热力生产和供应业	D44	河北省	130000	1996	正常上市	0.903681	3	1.38629	3	1.38629	0	0	24.2002	0.02766	0	0.3	65.63	7.39	3.17805	0.579787	2.82373	0.570766
2018	600	建投能源	电力、热力生产和供应业	D44	河北省	130000	1996	正常上市	0.914777	0	0	0	0	0	0	24.1843	0.020772	0	0.333333	65.63	7	3.13549	0.551582	2.90868	0.577708
2017	600	建投能源	电力、热力生产和供应业	D44	河北省	130000	1996	正常上市	1.016	0	0	0	0	0	0	24.1624	0.010021	0	0.230769	65.63	6.15	3.09104	0.594536	2.92034	0.583119
2016	600	建投能源	电力、热力生产和供应业	D44	河北省	130000	1996	正常上市	1.05488	0	0	0	0	0	0	24.0988	0.066521	1	0.25	67.31	8.21	3.04452	0.55942	2.60374	0.54617
2015	600	建投能源	电力、热力生产和供应业	D44	河北省	130000	1996	正常上市	1.15369	0	0	0	0	0	0	23.9756	0.101538	0	0.333333	67.21	9.71	2.99573	0.571382	2.44329	0.513733
2014	600	建投能源	电力、热力生产和供应业	D44	河北省	130000	1996	正常上市	1.14576	0	0	0	0	0	0	23.9529	0.105283	0	0.454545	67.21	12.5	2.94444	0.602926	2.81184	0.565888
2013	600	建投能源	电力、热力生产和供应业	D44	河北省	130000	1996	正常上市	0.939067	0	0	0	0	0	0	23.6136	0.059632	0	0.333333	55.01	17.48	2.89037	0.707025	4.971	0.712222
2012	600	建投能源	电力、热力生产和供应业	D44	河北省	130000	1996	正常上市	0.979146	0	0	0	0	0	0	23.5571	0.010017	0	0.333333	55.01	24.33	2.83321	0.356773	5.7622	0.751323
2011	600	建投能源	电力、热力生产和供应业	D44	河北省	130000	1996	正常上市	0.996954	0	0	0	0	0	0	23.4705	0.001043	0	0.333333	55.01	22.55	2.77259	0.378532	5.43554	0.739103
2010	600	建投能源	电力、热力生产和供应业	D44	河北省	130000	1996	正常上市	1.07211	0	0	0	0	0	0	23.2189	0.003078	0	0.333333	55.01	21.07	2.70805	0.515697	4.20742	0.662077
2009	600	建投能源	电力、热力生产和供应业	D44	河北省	130000	1996	正常上市	1.13455	0	0	0	0	0	0	23.0328	0.010581	0	0.333333	55.01	23.38	2.63906	0.659468	3.47481	0.596326
2008	600	建投能源	电力、热力生产和供应业	D44	河北省	130000	1996	正常上市	1.01694	0	0	0	0	0	0	23.0328	0.007531	0	0.333333	55.01	29.35	2.56495	0.68443	3.52962	0.603774
2007	600	建投能源	电力、热力生产和供应业	D44	河北省	130000	1996	正常上市	1.11972	0	0	0	0	0	0	23.0437	0.061823	0	0.333333	54.97	32.46	2.48491	0.724101	3.51156	0.586542
2006	600	建投能源	电力、热力生产和供应业	D44	河北省	130000	1996	正常上市	1.04585	0	0	0	0	0	0	21.6695	0.038114	0	0.333333	59.2	8.88	2.3979	0.73839	5.9437	0.643634
2005	600	G 建投	电力、热力生产和供应业	D44	河北省	130000	1996	正常上市	0.9888	0	0	0	0	0	0	21.7876	0.030007	0	0.333333	59.2	11.02	2.30259	0.76257	7.22402	0.698172
2004	600	建投能源	电力、热力生产和供应业	D44	河北省	130000	1996	正常上市	1.03493	0	0	0	0	0	0	21.8684	0.036419	0	0.333333	48.3	14.29	2.19722	0.807324	8.51531	0.732103
2003	600	国际大厦	电力、热力生产和供应业	D44	河北省	130000	1996	正常上市	1.10437	0	0	0	0	0	0	21.9343	0.003526	0	0.333333	47.25	13.7	2.07944	0.844585	10.9491	0.78165
2021	607	华媒控股	新闻和出版业	R85	浙江省	330000	1996	正常上市	1.83534	0	0	0	0	0	0	22.0635	0.033725	0	0.545455	48.07	15.13	3.2581	0.036082	2.57239	0.546073
2020	607	华媒控股	新闻和出版业	R85	浙江省	330000	1996	正常上市	1.65806	0	0	0	0	0	0	21.8939	-0.115134	0	0.5	48.07	16.95	3.21888	0.04699	2.37059	0.513027
2019	607	华媒控股	新闻和出版业	R85	浙江省	330000	1996	正常上市	1.74306	0	0	0	0	0	0	21.9939	0.016249	0	0.375	48.13	16.79	3.17805	0.04814	2.14509	0.443447
2018	607	华媒控股	新闻和出版业	R85	浙江省	330000	1996	正常上市	1.5352	0	0	0	0	0	0	21.9016	0.048252	0	0.333333	48.13	17.03	3.13549	0.059177	1.71814	0.346876
2017	607	华媒控股	新闻和出版业	R85	浙江省	330000	1996	正常上市	1.62272	0	0	0	0	0	0	21.8867	0.065656	0	0.333333	48.13	17	3.09104	0.072814	1.77833	0.373633
2016	607	华媒控股	新闻和出版业	R85	浙江省	330000	1996	正常上市	2.62129	0	0	0	0	0	0	21.8095	0.095694	0	0.3	48.13	18.61	3.04452	0.079148	1.67685	0.326426
2015	607	华媒控股	新闻和出版业	R85	浙江省	330000	1996	正常上市	3.5373	0	0	0	0	0	0	21.5966	0.131661	0	0.4	48.13	17.51	2.99573	0.108931	1.55519	0.286096
2014	607	华媒控股	仪器仪表制造业	C40	浙江省	330000	1996	正常上市	3.26218	0	0	0	0	0	0	21.3926	0.104095	0	0.384615	48.13	16.6	2.94444	0.128956	1.54754	0.321608
2012	607	华智控股	仪器仪表制造业	C40	浙江省	330000	1996	正常上市	1.81033	0	0	0	0	0	0	21.4239	0.024427	0	0.375	23.52	3.93	2.83321	0.225038	5.58326	0.726055
2011	607	*ST 华控	仪器仪表制造业	C40	浙江省	330000	1996	正常上市	1.69215	0	0	0	0	0	0	21.2603	0.024099	0	0.428571	23.52	3.98	2.77259	0.288842	5.04274	0.722385
2010	607	华智控股	仪器仪表制造业	C40	重庆市	500000	1996	正常上市	2.71032	0	0	0	0	0	0	21.2001	-0.111969	0	0.428571	23.52	5.26	2.70805	0.285787	5.19677	0.727498
2009	607	华立药业	仪器仪表制造业	C40	重庆市	500000	1996	正常上市	2.2944	0	0	0	0	0	0	21.4681	-0.03013	0	0.5	23.52	6.11	2.63906	0.290103	4.2927	0.631529
2008	607	华立药业	仪器仪表制造业	C40	重庆市	500000	1996	正常上市	1.13693	5	1.79176	4	1.60944	1	0.693147	21.7432	0.008541	0	0.333333	23.52	7.81	2.56495	0.239803	4.83354	0.683736
2007	607	华立药业	仪器仪表制造业	C40	重庆市	500000	1996	正常上市	1.66155	7	2.07944	1	0.693147	6	1.94591	21.8414	-0.07024	0	0.333333	23.52	9.57	2.48491	0.25174	5.37704	0.714613
2006	607	华立药业	仪器仪表制造业	C40	重庆市	500000	1996	正常上市	1.05531	1	0.693147	0	0	1	0.693147	21.8861	0.004468	0	0.333333	23.52	15.03	2.3979	0.145455	3.96357	0.677399
2005	607	G 华立	仪器仪表制造业	C40	重庆市	500000	1996	正常上市	1.0079	2	1.09861	0	0	2	1.09861	21.737	0.028599	0	0.375	23.52	16.69	2.30259	0.153278	3.37043	0.618287
2004	607	华立控股	仪器仪表制造业	C40	重庆市	500000	1996	正常上市	1.11025	0	0	0	0	0	0	21.4129	0.042181	0	0.333333	27.2	21.02	2.19722	0.169742	2.5085	0.503261
2003	607	华立控股	仪器仪表制造业	C40	重庆市	500000	1996	正常上市	1.209	0	0	0	0	0	0	21.0001	0.071291	0	0.333333	24.8	27.16	2.07944	0.172909	1.73575	0.321152
2021	608	阳光股份	房地产业	K70	广西壮族自治区	450000	1996	正常上市	0.755471	0	0	0	0	0	0	22.45	0.014731	0	0.5	29.97	26.15	3.2581	0.009656	1.77911	0.34863
2020	608	阳光股份	房地产业	K70	广西壮族自治区	450000	1996	正常上市	0.784505	0	0	0	0	0	0	22.5023	0.019482	0	0.384615	29.97	28.35	3.21888	0.00213	1.88662	0.388251
2019	608	阳光股份	房地产业	K70	广西壮族自治区	450000	1996	正常上市	1.0316	0	0	0	0	0	0	22.478	-0.011319	0	0.428571	29.12	32.07	3.17805	0.001638	2.00069	0.392252
2018	608	阳光股份	房地产业	K70	广西壮族自治区	450000	1996	正常上市	0.991274	0	0	0	0	0	0	22.6078	0.012871	0	0.428571	29.13	33.11	3.13549	0.00162	2.21352	0.433085
2017	608	阳光股份	房地产业	K70	广西壮族自治区	450000	1996	正常上市	1.14277	0	0	0	0	0	0	22.6994	0.026359	0	0.444444	29.12	31.3	3.09104	0.001613	2.41709	0.49009
2016	608	阳光股份	房地产业	K70	广西壮族自治区	450000	1996	正常上市	1.30957	0	0	0	0	0	0	23.0058	-0.044781	0	0.416667	29.12	21.8	3.04452	0.002747	3.44257	0.623304
2015	608	阳光股份	房地产业	K70	广西壮族自治区	450000	1996	正常上市	1.05056	1	0.693147	1	0.693147	0	0	23.0505	0.006665	0	0.333333	29.12	15.44	2.99573	0.002954	3.09201	0.597171
2014	608	阳光股份	房地产业	K70	广西壮族自治区	450000	1996	正常上市	0.949988	0	0	0	0	0	0	23.1427	-0.046452	0	0.375	29.12	13.92	2.94444	0.003102	3.41226	0.612278
2013	608	阳光股份	房地产业	K70	广西壮族自治区	450000	1996	正常上市	1.0462	0	0	0	0	0	0	22.8705	0.021953	0	0.375	29.12	24.42	2.89037	0.004288	2.91587	0.595958
2012	608	阳光股份	房地产业	K70	广西壮族自治区	450000	1996	正常上市	1.1477	0	0	0	0	0	0	22.6446	0.039543	0	0.4	29.12	23.65	2.83321	0.003533	2.43929	0.507613
2011	608	阳光股份	房地产业	K70	广西壮族自治区	450000	1996	正常上市	0.970445	0	0	0	0	0	0	22.557	0.029938	0	0.428571	29.12	19.93	2.77259	0.0039	2.46824	0.511427
2010	608	阳光股份	房地产业	K70	广西壮族自治区	450000	1996	正常上市	1.38797	0	0	0	0	0	0	22.5892	0.069285	0	0.428571	29.12	20.91	2.70805	0.003983	2.73582	0.555865
2009	608	阳光股份	房地产业	K70	广西壮族自治区	450000	1996	正常上市	1.3342	0	0	0	0	0	0	22.7724	0.038788	0	0.428571	29.12	23.07	2.63906	0.003097	3.96374	0.701198
2008	608	阳光股份	房地产业	K70	广西壮族自治区	450000	1996	正常上市	0.971238	0	0	0	0	0	0	22.4614	0.013919	0	0.428571	29.12	27.97	2.56495	0.004606	3.21845	0.634078
2007	608	阳光股份	房地产业	K70	广西壮族自治区	450000	1996	正常上市	1.69436	0	0	0	0	0	0	22.4216	0.036458	0	0.428571	29.12	29.66	2.48491	0.003359	3.14261	0.634767
2006	608	阳光股份	房地产业	K70	广西壮族自治区	450000	1996	正常上市	1.23498	0	0	0	0	0	0	22.0975	0.029909	0	0.428571	11.01	32.23	2.3979	0.00099	4.58097	0.731275
2005	608	G 阳光	房地产业	K70	广西壮族自治区	450000	1996	正常上市	1.10559	0	0	0	0	0	0	21.6652	0.063733	0	0.428571	15.5	36.79	2.30259	0.002355	3.30712	0.633918
2004	608	阳光股份	房地产业	K70	广西壮族自治区	450000	1996	正常上市	1.23336	0	0	0	0	0	0	21.5912	0.054734	0	0.428571	15.5	36.44	2.19722	0.002459	3.60527	0.672964
2003	608	阳光股份	房地产业	K70	广西壮族自治区	450000	1996	正常上市	1.1146	0	0	0	0	0	0	21.3808	0.020666	0	0.428571	26.5	25.89	2.07944	0.003316	3.4731	0.681347
2021	612	焦作万方	有色金属冶炼及压延加工业	C32	河南省	410000	1996	正常上市	1.51991	0	0	0	0	0	0	22.7866	0.050386	1	0.3	17.3	21.33	3.2581	0.286277	1.54565	0.352896
2020	612	焦作万方	有色金属冶炼及压延加工业	C32	河南省	410000	1996	正常上市	1.4959	0	0	0	0	0	0	22.6886	0.079572	0	0.272727	17.3	40.41	3.21888	0.342932	1.47886	0.323806
2019	612	焦作万方	有色金属冶炼及压延加工业	C32	河南省	410000	1996	正常上市	1.11913	0	0	0	0	0	0	22.671	0.015206	0	0.4	17.3	45.73	3.17805	0.379186	1.62564	0.384857
2018	612	焦作万方	有色金属冶炼及压延加工业	C32	河南省	410000	1996	正常上市	1.06648	0	0	0	0	0	0	22.7307	-0.05939	0	0.384615	17.3	47.32	3.13549	0.372461	1.76189	0.432429
2017	612	焦作万方	有色金属冶炼及压延加工业	C32	河南省	410000	1996	正常上市	1.72939	0	0	0	0	0	0	22.7335	0.023541	1	0.333333	17.11	47.3	3.09104	0.359048	1.58493	0.369056
2016	612	焦作万方	有色金属冶炼及压延加工业	C32	河南省	410000	1996	正常上市	2.05561	0	0	0	0	0	0	22.7088	0.013625	1	0.333333	15.96	33.06	3.04452	0.372483	1.61021	0.378827
2015	612	焦作万方	有色金属冶炼及压延加工业	C32	河南省	410000	1996	正常上市	1.40732	3	1.38629	0	0	3	1.38629	22.8783	-0.007246	0	0.411765	17.56	26.76	2.99573	0.342759	1.81108	0.447844
2014	612	焦作万方	有色金属冶炼及压延加工业	C32	河南省	410000	1996	正常上市	1.646	0	0	0	0	0	0	22.9367	0.03897	0	0.454545	17.56	30.82	2.94444	0.349084	1.93464	0.483109
2013	612	焦作万方	有色金属冶炼及压延加工业	C32	河南省	410000	1996	正常上市	1.25603	0	0	0	0	0	0	22.6967	0.036151	0	0.454545	17.75	37.71	2.89037	0.490175	1.66397	0.399166
2012	612	焦作万方	有色金属冶炼及压延加工业	C32	河南省	410000	1996	正常上市	1.44743	0	0	0	0	0	0	22.5399	-0.002497	0	0.333333	24	15.32	2.83321	0.265996	2.51266	0.602016
2011	612	焦作万方	有色金属冶炼及压延加工业	C32	河南省	410000	1996	正常上市	1.56251	4	1.60944	0	0	4	1.60944	22.317	0.077464	0	0.333333	24	14.85	2.77259	0.364662	2.00816	0.502032
2010	612	焦作万方	有色金属冶炼及压延加工业	C32	河南省	410000	1996	正常上市	3.12956	0	0	0	0	0	0	22.0985	0.02926	0	0.333333	24	17.41	2.70805	0.473714	1.93827	0.483822
2009	612	焦作万方	有色金属冶炼及压延加工业	C32	河南省	410000	1996	正常上市	3.92913	2	1.09861	0	0	2	1.09861	22.0878	0.049332	1	0.333333	29	21.49	2.63906	0.61975	1.97877	0.494635
2008	612	焦作万方	有色金属冶炼及压延加工业	C32	河南省	410000	1996	正常上市	1.25697	0	0	0	0	0	0	22.1188	0.08241	0	0.333333	29	17.85	2.56495	0.647972	2.21448	0.548427
2007	612	焦作万方	有色金属冶炼及压延加工业	C32	河南省	410000	1996	正常上市	4.42981	0	0	0	0	0	0	21.9558	0.19932	1	0.333333	29	24.75	2.48491	0.647406	2.08005	0.51895
2006	612	焦作万方	有色金属冶炼及压延加工业	C32	河南省	410000	1996	正常上市	1.55709	0	0	0	0	0	0	21.843	0.089888	1	0.333333	29	24.65	2.3979	0.462421	2.92925	0.65829
2005	612	焦作万方	有色金属冶炼及压延加工业	C32	河南省	410000	1996	正常上市	1.07532	0	0	0	0	0	0	21.7579	-0.043316	0	0.333333	52.34	4.99	2.30259	0.548874	3.30282	0.696873
2004	612	焦作万方	有色金属冶炼及压延加工业	C32	河南省	410000	1996	正常上市	1.09976	0	0	0	0	0	0	21.8081	0.01367	0	0.333333	52.34	4.76	2.19722	0.467767	3.03549	0.670497
2003	612	焦作万方	有色金属冶炼及压延加工业	C32	河南省	410000	1996	正常上市	1.31965	0	0	0	0	0	0	21.7522	0.051075	0	0.375	52.34	4.34	2.07944	0.556933	2.83715	0.646891
2021	615	奥园美谷	房地产业	K70	湖北省	420000	1996	正常上市	2.49988	0	0	0	0	0	0	22.1868	-0.062345	0	0.285714	29.34	14.46	3.2581	0.335734	2.94748	0.554038
2020	615	奥园美谷	房地产业	K70	湖北省	420000	1996	正常上市	1.34317	0	0	0	0	0	0	22.9696	0.004038	0	0.315789	29.34	20.86	3.21888	0.057271	5.51517	0.719348
2019	615	京汉股份	房地产业	K70	湖北省	420000	1996	正常上市	1.07543	0	0	0	0	0	0	23.0466	0.012139	0	0.272727	37.04	16.14	3.17805	0.050825	5.56707	0.739373
2018	615	京汉股份	房地产业	K70	湖北省	420000	1996	正常上市	1.07864	0	0	0	0	0	0	23.2312	0.010427	0	0.363636	42.97	13.15	3.13549	0.044375	6.3726	0.757329
2017	615	京汉股份	房地产业	K70	湖北省	420000	1996	正常上市	1.23914	0	0	0	0	0	0	22.9377	0.045968	0	0.333333	42.62	12.75	3.09104	0.050192	4.68577	0.692988
2016	615	京汉股份	房地产业	K70	湖北省	420000	1996	正常上市	1.40969	0	0	0	0	0	0	22.6427	0.02789	1	0.272727	42.88	17.85	3.04452	0.072246	4.00764	0.71307
2015	615	湖北金环	化学纤维制造业	C28	湖北省	420000	1996	正常上市	1.25891	0	0	0	0	0	0	22.717	0.035883	0	0.3	42.88	20.51	2.99573	0.06697	4.43954	0.733896
2013	615	湖北金环	化学纤维制造业	C28	湖北省	420000	1996	正常上市	1.65425	4	1.60944	2	1.09861	2	1.09861	20.9089	-0.030536	0	0.333333	16.38	17.1	2.89037	0.23051	1.98287	0.495764
2012	615	湖北金环	化学纤维制造业	C28	湖北省	420000	1996	正常上市	1.26941	0	0	0	0	0	0	21.1058	0.002886	0	0.333333	16.38	17.31	2.83321	0.189416	2.30141	0.564734
2011	615	湖北金环	化学纤维制造业	C28	湖北省	420000	1996	正常上市	1.14944	0	0	0	0	0	0	20.8845	-0.062176	0	0.363636	16.38	15.48	2.77259	0.220405	1.88513	0.468851
2010	615	湖北金环	化学纤维制造业	C28	湖北省	420000	1996	正常上市	1.78723	0	0	0	0	0	0	20.9221	0.002756	0	0.333333	16.38	21.81	2.70805	0.224441	1.67652	0.402295
2009	615	湖北金环	化学纤维制造业	C28	湖北省	420000	1996	正常上市	2.49288	0	0	0	0	0	0	20.9725	0.150335	0	0.333333	21.22	18.55	2.63906	0.23727	1.63648	0.387919
2008	615	湖北金环	化学纤维制造业	C28	湖北省	420000	1996	正常上市	1.05212	0	0	0	0	0	0	20.7721	-0.156732	0	0.333333	21.22	19.13	2.56495	0.306699	1.81724	0.448952
2007	615	湖北金环	化学纤维制造业	C28	湖北省	420000	1996	正常上市	1.34354	0	0	0	0	0	0	21.3248	0.017614	0	0.375	21.22	18.81	2.48491	0.17762	1.5362	0.348712
2006	615	湖北金环	化学纤维制造业	C28	湖北省	420000	1996	正常上市	0.995238	0	0	0	0	0	0	20.8888	0.008567	0	0.333333	21.22	20.61	2.3979	0.284363	1.72112	0.417712
2004	615	湖北金环	化学纤维制造业	C28	湖北省	420000	1996	正常上市	1.03293	0	0	0	0	0	0	21.3803	0.000902	0	0.333333	29	25.84	2.19722	0.1603	2.89857	0.652151
2003	615	湖北金环	化学纤维制造业	C28	湖北省	420000	1996	正常上市	1.08635	0	0	0	0	0	0	21.2794	0.028444	0	0.333333	29	24.37	2.07944	0.166173	2.64122	0.59461
2015	617	*ST 济柴	通用设备制造业	C34	山东省	370000	1996	正常上市	2.78061	0	0	0	0	0	0	21.5185	-0.034392	0	0.333333	60	7.6	2.99573	0.250497	4.20224	0.762077
2014	617	石油济柴	通用设备制造业	C34	山东省	370000	1996	正常上市	1.9829	0	0	0	0	0	0	21.514	-0.05224	0	0.25	60	3.17	2.94444	0.263039	3.68114	0.728345
2013	617	*ST 济柴	通用设备制造业	C34	山东省	370000	1996	正常上市	1.57545	0	0	0	0	0	0	21.5708	0.004218	0	0.333333	60	2.61	2.89037	0.269716	3.28825	0.695801
2012	617	石油济柴	通用设备制造业	C34	山东省	370000	1996	正常上市	1.59587	0	0	0	0	0	0	21.7561	-0.010089	0	0.444444	60	3.39	2.83321	0.233737	4.03998	0.752581
2011	617	石油济柴	通用设备制造业	C34	山东省	370000	1996	正常上市	1.60108	0	0	0	0	0	0	21.8967	-0.029868	0	0.4	60	2.85	2.77259	0.208697	4.35538	0.770492
2010	617	石油济柴	通用设备制造业	C34	山东省	370000	1996	正常上市	2.88697	0	0	0	0	0	0	21.6511	0.006655	0	0.4	60	3.47	2.70805	0.234003	2.98618	0.665085
2009	617	石油济柴	通用设备制造业	C34	山东省	370000	1996	正常上市	1.83166	2	1.09861	1	0.693147	1	0.693147	21.5172	0.023852	0	0.4	60	4.571	2.63906	0.278932	2.64657	0.622061
2008	617	石油济柴	通用设备制造业	C34	山东省	370000	1996	正常上市	1.18964	0	0	0	0	0	0	21.4357	0.051342	0	0.4	60	3.442	2.56495	0.275902	2.58396	0.613046
2007	617	石油济柴	通用设备制造业	C34	山东省	370000	1996	正常上市	2.81499	0	0	0	0	0	0	21.3524	0.052252	0	0.4	60	8.77	2.48491	0.312667	2.78586	0.639126
2006	617	石油济柴	通用设备制造业	C34	山东省	370000	1996	正常上市	1.67629	0	0	0	0	0	0	21.2014	0.073313	0	0.4	68.75	9.39	2.3979	0.30509	2.79743	0.639802
2005	617	石油济柴	通用设备制造业	C34	山东省	370000	1996	正常上市	1.47006	0	0	0	0	0	0	20.9229	0.101677	0	0.4	68.75	9.12	2.30259	0.150607	2.61905	0.617854
2004	617	石油济柴	通用设备制造业	C34	山东省	370000	1996	正常上市	1.63033	0	0	0	0	0	0	20.558	0.143361	0	0.4	68.75	8.69	2.19722	0.201258	2.43312	0.589006
2003	617	石油济柴	通用设备制造业	C34	山东省	370000	1996	正常上市	1.40475	0	0	0	0	0	0	20.251	0.076543	0	0.4	68.75	2.5	2.07944	0.221568	2.57367	0.61145
2021	622	恒立实业	专用设备制造业	C35	湖南省	430000	1996	正常上市	5.27291	0	0	0	0	0	0	19.6529	0.004944	0	0.333333	17.99	25.85	3.2581	0.039366	1.65173	0.374162
2020	622	恒立实业	专用设备制造业	C35	湖南省	430000	1996	正常上市	4.67782	0	0	0	0	0	0	19.7977	0.007958	0	0.384615	17.99	24.19	3.21888	0.03836	1.92566	0.461267
2019	622	恒立实业	专用设备制造业	C35	湖南省	430000	1996	正常上市	6.73131	0	0	0	0	0	0	19.5725	0.033797	0	0.3	17.99	28.07	3.17805	0.054204	1.5617	0.320796
2018	622	恒立实业	专用设备制造业	C35	湖南省	430000	1996	正常上市	9.74121	0	0	0	0	0	0	19.6503	0.026658	0	0.333333	17.99	29.55	3.13549	0.049335	1.79339	0.402924
2017	622	恒立实业	专用设备制造业	C35	湖南省	430000	1996	正常上市	5.53886	0	0	0	0	0	0	19.7957	-0.092783	0	0.333333	17.99	31.45	3.09104	0.05075	2.10821	0.496587
2016	622	*ST 恒立	专用设备制造业	C35	湖南省	430000	1996	正常上市	8.87422	0	0	0	0	0	0	19.9608	0.093413	0	0.4	17.99	31.5423	3.04452	0.048727	2.31399	0.542337
2015	622	恒立实业	专用设备制造业	C35	湖南省	430000	1996	正常上市	17.7288	0	0	0	0	0	0	19.5397	-0.171034	0	0.333333	17.99	30.77	2.99573	0.131842	1.99349	0.444807
2014	622	恒立实业	专用设备制造业	C35	湖南省	430000	1996	正常上市	4.78998	0	0	0	0	0	0	19.7395	-0.107113	0	0.461538	17.99	31.93	2.94444	0.099715	1.86577	0.405456
2013	622	恒立实业	专用设备制造业	C35	湖南省	430000	1996	正常上市	2.50239	0	0	0	0	0	0	19.8793	0.02561	1	0.357143	20.46	32.07	2.89037	0.099779	1.81511	0.39
2003	622	岳阳恒立	专用设备制造业	C35	湖南省	430000	1996	正常上市	1.35823	1	0.693147	0	0	1	0.693147	20.184	0.00482	0	0.222222	27.3	23.96	2.07944	0.2115	3.64728	0.690844
2021	629	攀钢钒钛	有色金属冶炼及压延加工业	C32	四川省	510000	1996	正常上市	3.49434	0	0	0	0	0	0	23.0466	0.142554	0	0.307692	29.49	36.3	3.2581	0.543093	1.35663	0.221939
2020	629	攀钢钒钛	有色金属冶炼及压延加工业	C32	四川省	510000	1996	正常上市	1.65968	7	2.07944	5	1.79176	2	1.09861	23.1786	0.020834	0	0.272727	35.49	27.32	3.21888	0.376108	1.22916	0.15897
2019	629	攀钢钒钛	有色金属冶炼及压延加工业	C32	四川省	510000	1996	正常上市	1.66105	6	1.94591	3	1.38629	3	1.38629	23.2859	0.112329	0	0.363636	35.49	28.51	3.17805	0.338488	1.3891	0.256592
2018	629	攀钢钒钛	有色金属冶炼及压延加工业	C32	四川省	510000	1996	正常上市	1.84553	2	1.09861	1	0.693147	1	0.693147	23.1973	0.266576	0	0.272727	35.49	27.51	3.13549	0.377186	1.60405	0.351643
2016	629	*ST 钒钛	黑色金属矿采选业	B08	四川省	510000	1996	正常上市	1.97612	0	0	0	0	0	0	22.9872	-0.682897	0	0.357143	35.49	27.43	3.04452	0.261786	2.80659	0.625091
2015	629	攀钢钒钛	黑色金属矿采选业	B08	四川省	510000	1996	正常上市	1.21571	0	0	0	0	0	0	24.7488	-0.043249	0	0.416667	35.49	27.43	2.99573	0.487361	6.65044	0.825924
2014	629	攀钢钒钛	黑色金属矿采选业	B08	四川省	510000	1996	正常上市	1.19795	0	0	0	0	0	0	24.6812	-0.114082	0	0.363636	30.63	31.07	2.94444	0.171281	4.93868	0.767526
2013	629	攀钢钒钛	黑色金属矿采选业	B08	四川省	510000	1996	正常上市	1.05082	0	0	0	0	0	0	24.2998	0.015723	0	0.444444	30.63	32.01	2.89037	0.239492	2.41881	0.577343
2012	629	攀钢钒钛	黑色金属矿采选业	B08	四川省	510000	1996	正常上市	1.35733	0	0	0	0	0	0	24.1592	0.019269	1	0.454545	30.63	32.92	2.83321	0.284609	2.05968	0.504507
2011	629	攀钢钒钛	黑色金属冶炼及压延加工业	C31	四川省	510000	1996	正常上市	1.37379	6	1.94591	3	1.38629	3	1.38629	24.1678	0.000403	0	0.454545	30.63	33.48	2.77259	0.229352	2.15179	0.525694
2010	629	*ST 钒钛	黑色金属冶炼及压延加工业	C31	四川省	510000	1996	正常上市	1.46189	71	4.27667	48	3.89182	23	3.17805	24.8131	0.017782	0	0.454545	30.63	40.42	2.70805	0.494801	3.76134	0.725766
2009	629	攀钢钢钒	黑色金属冶炼及压延加工业	C31	四川省	510000	1996	正常上市	1.28005	33	3.52636	23	3.17805	10	2.3979	24.7492	-0.02919	0	0.444444	30.63	42.68	2.63906	0.518001	3.7935	0.719793
2008	629	攀钢钢钒	黑色金属冶炼及压延加工业	C31	四川省	510000	1996	正常上市	1.61957	16	2.83321	14	2.70805	2	1.09861	23.9564	-0.015548	0	0.444444	38.93	17.39	2.56495	0.567759	2.0288	0.492902
2007	629	攀钢钢钒	黑色金属冶炼及压延加工业	C31	四川省	510000	1996	正常上市	1.84658	10	2.3979	5	1.79176	5	1.79176	23.8513	0.043603	0	0.444444	47.72	7.43	2.48491	0.650162	2.17429	0.5265
2006	629	新钢钒	黑色金属冶炼及压延加工业	C31	四川省	510000	1996	正常上市	1.05444	7	2.07944	5	1.79176	2	1.09861	23.7344	0.041183	0	0.333333	53.22	7.72	2.3979	0.639058	2.33127	0.563269
2005	629	新钢钒	黑色金属冶炼及压延加工业	C31	四川省	510000	1996	正常上市	0.911551	0	0	0	0	0	0	23.3341	0.061276	0	0.333333	54.22	4.87	2.30259	0.64847	1.68984	0.401102
2004	629	新钢钒	黑色金属冶炼及压延加工业	C31	四川省	510000	1996	正常上市	0.985162	0	0	0	0	0	0	23.149	0.072863	0	0.3	52.26	4.92	2.19722	0.569255	1.5084	0.337401
2003	629	新钢钒	黑色金属冶炼及压延加工业	C31	四川省	510000	1996	正常上市	1.10966	0	0	0	0	0	0	23.0166	0.058338	0	0.133333	54.52	6.05	2.07944	0.670634	1.49577	0.331449
2021	630	铜陵有色	有色金属冶炼及压延加工业	C32	安徽省	340000	1996	正常上市	1.26029	10	2.3979	9	2.30259	1	0.693147	24.6519	0.068261	0	0.384615	36.53	6.8	3.2581	0.309791	2.34178	0.539732
2020	630	铜陵有色	有色金属冶炼及压延加工业	C32	安徽省	340000	1996	正常上市	1.1225	16	2.83321	11	2.48491	5	1.79176	24.678	0.018417	0	0.384615	36.53	14.93	3.21888	0.365381	2.75793	0.604063
2019	630	铜陵有色	有色金属冶炼及压延加工业	C32	安徽省	340000	1996	正常上市	1.08564	7	2.07944	6	1.94591	1	0.693147	24.5926	0.021228	0	0.307692	36.53	13.85	3.17805	0.362669	2.61517	0.582342
2018	630	铜陵有色	有色金属冶炼及压延加工业	C32	安徽省	340000	1996	正常上市	1.02424	1	0.693147	1	0.693147	0	0	24.5732	0.020858	0	0.333333	36.53	11.51	3.13549	0.385853	2.62075	0.585231
2017	630	铜陵有色	有色金属冶炼及压延加工业	C32	安徽省	340000	1996	正常上市	1.23112	0	0	0	0	0	0	24.5901	0.015508	0	0.307692	36.53	11.18	3.09104	0.310069	2.76562	0.611425
2016	630	铜陵有色	有色金属冶炼及压延加工业	C32	安徽省	340000	1996	正常上市	1.26727	0	0	0	0	0	0	24.5208	0.007275	0	0.4	39.55	3.74	3.04452	0.349002	2.67969	0.607087
2015	630	铜陵有色	有色金属冶炼及压延加工业	C32	安徽省	340000	1996	正常上市	1.44376	0	0	0	0	0	0	24.5113	-0.016524	0	0.333333	39.55	5.92	2.99573	0.35279	3.18228	0.66878
2014	630	铜陵有色	有色金属冶炼及压延加工业	C32	安徽省	340000	1996	正常上市	1.2207	1	0.693147	0	0	1	0.693147	24.5719	0.007188	0	0.388889	39.55	24.42	2.94444	0.323175	3.16453	0.666098
2013	630	铜陵有色	有色金属冶炼及压延加工业	C32	安徽省	340000	1996	正常上市	1.05756	0	0	0	0	0	0	24.4059	0.01384	0	0.357143	51.83	4.29	2.89037	0.334747	3.56822	0.699119
2012	630	铜陵有色	有色金属冶炼及压延加工业	C32	安徽省	340000	1996	正常上市	1.37079	1	0.693147	0	0	1	0.693147	24.4094	0.019563	0	0.357143	51.83	4.61	2.83321	0.252111	3.70037	0.697418
2011	630	铜陵有色	有色金属冶炼及压延加工业	C32	安徽省	340000	1996	正常上市	1.38603	0	0	0	0	0	0	24.1974	0.047552	0	0.333333	51.83	4.94	2.77259	0.305937	3.23185	0.645491
2010	630	铜陵有色	有色金属冶炼及压延加工业	C32	安徽省	340000	1996	正常上市	2.1531	0	0	0	0	0	0	24.1943	0.031304	0	0.307692	56.923	6.45	2.70805	0.317018	4.6657	0.742928
2009	630	铜陵有色	有色金属冶炼及压延加工业	C32	安徽省	340000	1996	正常上市	1.39332	0	0	0	0	0	0	23.8963	0.030024	0	0.4	56.92	4.9	2.63906	0.387536	4.17848	0.712312
2008	630	铜陵有色	有色金属冶炼及压延加工业	C32	安徽省	340000	1996	正常上市	1.03914	0	0	0	0	0	0	23.6823	0.033166	0	0.461538	56.92	2.23	2.56495	0.410898	3.31785	0.644191
2007	630	铜陵有色	有色金属冶炼及压延加工业	C32	安徽省	340000	1996	正常上市	1.5858	0	0	0	0	0	0	23.7064	0.063159	0	0.333333	56.923	2.76	2.48491	0.320332	3.83123	0.698228
2006	630	铜都铜业	有色金属冶炼及压延加工业	C32	安徽省	340000	1996	正常上市	1.09441	0	0	0	0	0	0	23.066	0.064132	0	0.333333	35.49	6.05	2.3979	0.389906	2.58826	0.58463
2005	630	G 铜都	有色金属冶炼及压延加工业	C32	安徽省	340000	1996	正常上市	0.974373	0	0	0	0	0	0	22.8452	0.065953	0	0.363636	35.52	18.23	2.30259	0.454932	2.29313	0.537439
2004	630	铜都铜业	有色金属冶炼及压延加工业	C32	安徽省	340000	1996	正常上市	1.09888	1	0.693147	0	0	1	0.693147	22.5697	0.055854	0	0.363636	49.62	13.6	2.19722	0.502687	2.06821	0.499921
2003	630	铜都铜业	有色金属冶炼及压延加工业	C32	安徽省	340000	1996	正常上市	1.16613	0	0	0	0	0	0	22.3432	0.033609	0	0.272727	55.43	8.82	2.07944	0.207133	2.11423	0.516327
2021	635	英力特	化学原料及化学制品制造业	C26	宁夏回族自治区	640000	1996	正常上市	1.30161	0	0	0	0	0	0	21.8404	0.001405	0	0.333333	51.25	4.29	3.2581	0.44885	1.14974	0.130236
2020	635	英力特	化学原料及化学制品制造业	C26	宁夏回族自治区	640000	1996	正常上市	0.8907	3	1.38629	0	0	3	1.38629	21.8656	0.022203	0	0.4	51.25	6.5	3.21888	0.457506	1.1616	0.139311
2019	635	英力特	化学原料及化学制品制造业	C26	宁夏回族自治区	640000	1996	正常上市	0.906574	0	0	0	0	0	0	21.854	0.016488	0	0.25	51.25	5.17	3.17805	0.512796	1.15943	0.137702
2018	635	英力特	化学原料及化学制品制造业	C26	宁夏回族自治区	640000	1996	正常上市	0.978109	0	0	0	0	0	0	21.8662	0.008561	0	0.333333	51.25	8.62	3.13549	0.562477	1.18563	0.156601
2017	635	英力特	化学原料及化学制品制造业	C26	宁夏回族自治区	640000	1996	正常上市	1.41182	0	0	0	0	0	0	21.9599	0.027093	0	0.375	51.25	9.04	3.09104	0.555618	1.15338	0.133188
2016	635	英力特	化学原料及化学制品制造业	C26	宁夏回族自治区	640000	1996	正常上市	2.9266	0	0	0	0	0	0	21.9262	0.03297	0	0.333333	51.25	3.51	3.04452	0.633365	1.15026	0.130631
2015	635	英力特	化学原料及化学制品制造业	C26	宁夏回族自治区	640000	1996	正常上市	1.5422	0	0	0	0	0	0	21.8688	0.00945	0	0.357143	51.25	3.71	2.99573	0.73329	1.12567	0.111514
2014	635	英力特	化学原料及化学制品制造业	C26	宁夏回族自治区	640000	1996	正常上市	1.19366	0	0	0	0	0	0	21.8537	0.016885	0	0.363636	51.25	6.67	2.94444	0.808104	1.11886	0.106296
2013	635	英力特	化学原料及化学制品制造业	C26	宁夏回族自治区	640000	1996	正常上市	1.02973	0	0	0	0	0	0	21.9908	0.021683	0	0.333333	51.25	7.3	2.89037	0.750519	1.29446	0.227393
2012	635	英力特	化学原料及化学制品制造业	C26	宁夏回族自治区	640000	1996	正常上市	0.987639	0	0	0	0	0	0	22.0114	0.008374	0	0.333333	51.25	12.62	2.83321	0.787682	1.35299	0.260811
2011	635	英力特	化学原料及化学制品制造业	C26	宁夏回族自治区	640000	1996	正常上市	1.3292	0	0	0	0	0	0	22.045	0.027845	0	0.333333	22.28	14.57	2.77259	0.752051	3.73134	0.732
2010	635	英力特	化学原料及化学制品制造业	C26	宁夏回族自治区	640000	1996	正常上市	1.47992	0	0	0	0	0	0	22.0259	0.035551	0	0.333333	22.28	15.98	2.70805	0.82487	3.93644	0.745855
2009	635	英力特	化学原料及化学制品制造业	C26	宁夏回族自治区	640000	1996	正常上市	1.64084	0	0	0	0	0	0	22.0453	0.020646	0	0.333333	22.11	20.73	2.63906	0.849112	4.52637	0.758198
2008	635	英力特	化学原料及化学制品制造业	C26	宁夏回族自治区	640000	1996	正常上市	1.09783	0	0	0	0	0	0	22.1043	0.01992	0	0.333333	21.91	17.67	2.56495	0.782375	10.2499	0.806735
2007	635	英力特	化学原料及化学制品制造业	C26	宁夏回族自治区	640000	1996	正常上市	1.6765	0	0	0	0	0	0	22.0381	0.054759	0	0.333333	21.18	23.25	2.48491	0.795628	10.1251	0.809076
2006	635	英力特	化学原料及化学制品制造业	C26	宁夏回族自治区	640000	1996	正常上市	1.02726	0	0	0	0	0	0	21.8786	0.028687	0	0.333333	21.18	20.92	2.3979	0.791059	12.5992	0.808504
2005	635	G 英力特	化学原料及化学制品制造业	C26	宁夏回族自治区	640000	1996	正常上市	1.01022	0	0	0	0	0	0	21.4179	0.023133	0	0.333333	21.18	18.97	2.30259	0.597065	9.46597	0.740389
2004	635	英力特	化学原料及化学制品制造业	C26	宁夏回族自治区	640000	1996	正常上市	1.2813	0	0	0	0	0	0	20.9006	0.038989	0	0.333333	29.87	25.26	2.19722	0.251731	6.84241	0.712814
2003	635	ST 英化	化学原料及化学制品制造业	C26	宁夏回族自治区	640000	1996	正常上市	1.40163	0	0	0	0	0	0	20.3082	0.037103	0	0.333333	29.87	27.41	2.07944	0.408599	5.34223	0.720582
2021	636	风华高科	计算机、通信和其他电子设备制造业	C39	广东省	440000	1996	正常上市	2.80997	25	3.2581	14	2.70805	11	2.48491	23.1056	0.087822	0	0.3	20.5	7.11	3.2581	0.291166	1.55872	0.345983
2020	636	风华高科	计算机、通信和其他电子设备制造业	C39	广东省	440000	1996	正常上市	3.74601	32	3.49651	21	3.09104	11	2.48491	22.8956	0.04243	0	0.411765	20.03	14.32	3.21888	0.272861	1.46659	0.309489
2019	636	风华高科	计算机、通信和其他电子设备制造业	C39	广东省	440000	1996	正常上市	2.09847	30	3.43399	14	2.70805	16	2.83321	22.6695	0.049736	0	0.444444	20.03	7.22	3.17805	0.304675	1.25619	0.194659
2018	636	风华高科	计算机、通信和其他电子设备制造业	C39	广东省	440000	1996	正常上市	1.56741	33	3.52636	20	3.04452	13	2.63906	22.6753	0.14607	0	0.363636	20.03	9.96	3.13549	0.308088	1.29634	0.215107
2017	636	风华高科	计算机、通信和其他电子设备制造业	C39	广东省	440000	1996	正常上市	1.86829	34	3.55535	24	3.21888	10	2.3979	22.5684	0.041404	0	0.4	20.03	12.09	3.09104	0.33214	1.40707	0.276189
2016	636	风华高科	计算机、通信和其他电子设备制造业	C39	广东省	440000	1996	正常上市	1.57638	35	3.58352	23	3.17805	12	2.56495	22.6167	0.014063	0	0.363636	20.03	14.89	3.04452	0.262057	1.49124	0.319633
2015	636	风华高科	计算机、通信和其他电子设备制造业	C39	广东省	440000	1996	正常上市	1.69099	20	3.04452	15	2.77259	5	1.79176	22.6085	0.009833	0	0.444444	20.03	15.89	2.99573	0.242638	1.39281	0.273831
2014	636	风华高科	计算机、通信和其他电子设备制造业	C39	广东省	440000	1996	正常上市	1.55358	31	3.46574	26	3.29584	5	1.79176	22.3492	0.018711	0	0.5	22.21	16.09	2.94444	0.234809	1.36787	0.258902
2013	636	风华高科	计算机、通信和其他电子设备制造业	C39	广东省	440000	1996	正常上市	1.36987	12	2.56495	7	2.07944	5	1.79176	22.0763	0.022962	0	0.421053	18.25	11.08	2.89037	0.298639	1.70892	0.402171
2012	636	风华高科	计算机、通信和其他电子设备制造业	C39	广东省	440000	1996	正常上市	1.59419	20	3.04452	12	2.56495	8	2.19722	21.9108	0.021434	0	0.384615	18.25	10.7	2.83321	0.347544	1.52796	0.329674
2011	636	风华高科	计算机、通信和其他电子设备制造业	C39	广东省	440000	1996	正常上市	1.60085	15	2.77259	11	2.48491	4	1.60944	21.9202	0.049875	0	0.384615	18.25	8.88	2.77259	0.332517	1.46785	0.305438
2010	636	风华高科	计算机、通信和其他电子设备制造业	C39	广东省	440000	1996	正常上市	2.80302	15	2.77259	12	2.56495	3	1.38629	21.916	0.067426	0	0.466667	18.25	5.3	2.70805	0.298325	1.39013	0.268689
2009	636	风华高科	计算机、通信和其他电子设备制造业	C39	广东省	440000	1996	正常上市	2.28819	18	2.94444	14	2.70805	4	1.60944	21.7124	0.020715	0	0.384615	18.25	9.82	2.63906	0.391053	1.47262	0.305727
2008	636	风华高科	计算机、通信和其他电子设备制造业	C39	广东省	440000	1996	正常上市	1.01136	19	2.99573	13	2.63906	6	1.94591	21.7869	-0.149415	0	0.384615	18.25	12.91	2.56495	0.401843	1.63857	0.374525
2007	636	风华高科	计算机、通信和其他电子设备制造业	C39	广东省	440000	1996	正常上市	2.3053	8	2.19722	7	2.07944	1	0.693147	22.0205	0.048142	0	0.333333	21.24	12.78	2.48491	0.363874	1.64894	0.377699
2006	636	风华高科	计算机、通信和其他电子设备制造业	C39	广东省	440000	1996	正常上市	1.05451	4	1.60944	2	1.09861	2	1.09861	21.9096	0.014435	0	0.363636	21.24	20.92	2.3979	0.444559	1.60855	0.365802
2005	636	风华高科	计算机、通信和其他电子设备制造业	C39	广东省	440000	1996	正常上市	0.952069	2	1.09861	2	1.09861	0	0	21.9346	0.004502	0	0.363636	26.87	30.23	2.30259	0.44639	1.60824	0.366289
2004	636	风华高科	计算机、通信和其他电子设备制造业	C39	广东省	440000	1996	正常上市	1.10681	6	1.94591	6	1.94591	0	0	21.9755	0.006891	0	0.363636	26.87	30.23	2.19722	0.445611	1.66651	0.390509
2003	636	风华高科	计算机、通信和其他电子设备制造业	C39	广东省	440000	1996	正常上市	1.08002	22	3.13549	13	2.63906	9	2.30259	21.9151	0.008411	0	0.363636	26.87	30.23	2.07944	0.503629	1.5681	0.325539
2021	651	格力电器	电气机械及器材制造业	C38	广东省	440000	1996	正常上市	1.34491	1317	7.18387	1129	7.02997	188	5.24175	26.4903	0.071439	1	0.4	15.26	28.93	3.2581	0.097587	3.08197	0.66239
2020	651	格力电器	电气机械及器材制造业	C38	广东省	440000	1996	正常上市	1.90892	3433	8.14148	2657	7.88533	776	6.65544	26.3552	0.079792	1	0.333333	18.7	34.08	3.21888	0.068013	2.42361	0.581304
2019	651	格力电器	电气机械及器材制造业	C38	广东省	440000	1996	正常上市	1.9906	3274	8.09407	2540	7.84031	734	6.59987	26.3687	0.087737	1	0.416667	18.22	31.93	3.17805	0.067575	2.56806	0.603887
2018	651	格力电器	电气机械及器材制造业	C38	广东省	440000	1996	正常上市	1.48192	2927	7.98207	2196	7.69485	731	6.59578	26.2495	0.104998	1	0.428571	18.22	26.76	3.13549	0.073182	2.75047	0.630971
2017	651	格力电器	电气机械及器材制造业	C38	广东省	440000	1996	正常上市	1.90501	1368	7.22184	944	6.85118	424	6.05209	26.0939	0.104707	1	0.375	18.22	27.86	3.09104	0.081256	3.27744	0.688837
2016	651	格力电器	电气机械及器材制造业	C38	广东省	440000	1996	正常上市	1.50713	1338	7.19968	956	6.8638	382	5.94803	25.9295	0.085127	1	0.333333	18.22	22.58	3.04452	0.096955	3.38656	0.698465
2015	651	格力电器	电气机械及器材制造业	C38	广东省	440000	1996	正常上市	1.52729	653	6.48311	384	5.95324	269	5.59842	25.809	0.07807	1	0.384615	18.22	18.84	2.99573	0.095436	3.40278	0.699443
2014	651	格力电器	电气机械及器材制造业	C38	广东省	440000	1996	正常上市	1.42275	444	6.09807	214	5.37064	230	5.44242	25.7744	0.09123	1	0.454545	18.22	22.954	2.94444	0.095623	3.53794	0.711268
2013	651	格力电器	电气机械及器材制造业	C38	广东省	440000	1996	正常上市	1.4661	395	5.98141	189	5.24702	206	5.33272	25.6189	0.081792	1	0.375	18.22	22.86	2.89037	0.104966	3.8664	0.734779
2012	651	格力电器	电气机械及器材制造业	C38	广东省	440000	1996	正常上市	1.45336	285	5.65599	136	4.91998	149	5.01064	25.4017	0.069221	1	0.333333	18.22	21.2	2.83321	0.11807	4.02393	0.743401
2011	651	格力电器	电气机械及器材制造业	C38	广东省	440000	1996	正常上市	1.35133	87	4.47734	33	3.52636	54	4.00733	25.1684	0.062167	0	0.375	19.45	19.99	2.77259	0.090471	4.83873	0.784298
2010	651	格力电器	电气机械及器材制造业	C38	广东省	440000	1996	正常上市	1.55756	61	4.12713	17	2.89037	44	3.80666	24.9068	0.065593	0	0.375	19.45	20.66	2.70805	0.084262	4.93233	0.786433
2009	651	格力电器	电气机械及器材制造业	C38	广东省	440000	1996	正常上市	1.83595	38	3.66356	6	1.94591	32	3.49651	24.6654	0.056892	0	0.333333	19.45	21.5	2.63906	0.089432	5.16851	0.793324
2008	651	格力电器	电气机械及器材制造业	C38	广东省	440000	1996	正常上市	1.39227	46	3.85015	16	2.83321	30	3.43399	24.143	0.065168	0	0.333333	22.58	23.93	2.56495	0.140809	4.16292	0.751636
2007	651	格力电器	电气机械及器材制造业	C38	广东省	440000	1996	正常上市	1.8583	24	3.21888	7	2.07944	17	2.89037	23.9639	0.050385	0	0.333333	22.58	20.72	2.48491	0.105906	4.5398	0.770646
2006	651	格力电器	电气机械及器材制造业	C38	广东省	440000	1996	正常上市	1.20192	19	2.99573	7	2.07944	12	2.56495	23.4952	0.039564	0	0.428571	40.84	20.63	2.3979	0.160663	5.13652	0.803627
2005	651	格力电器	电气机械及器材制造业	C38	广东省	440000	1996	正常上市	1.08626	17	2.89037	4	1.60944	13	2.63906	23.2633	0.040744	0	0.333333	50.28	21.27	2.30259	0.180107	4.65834	0.778549
2004	651	格力电器	电气机械及器材制造业	C38	广东省	440000	1996	正常上市	1.08802	2	1.09861	0	0	2	1.09861	23.2696	0.03363	0	0.375	50.28	20.42	2.19722	0.143723	5.22737	0.802508
2003	651	格力电器	电气机械及器材制造业	C38	广东省	440000	1996	正常上市	1.12291	0	0	0	0	0	0	22.8382	0.040493	0	0.333333	50.28	13.63	2.07944	0.114235	3.8163	0.735312
2021	655	金岭矿业	黑色金属矿采选业	B08	山东省	370000	1996	正常上市	1.59461	1	0.693147	0	0	1	0.693147	21.9435	0.041847	0	0.352941	58.41	5.25	3.2581	0.078945	1.17151	0.137751
2020	655	金岭矿业	黑色金属矿采选业	B08	山东省	370000	1996	正常上市	1.57058	2	1.09861	0	0	2	1.09861	21.8566	0.074807	0	0.333333	58.41	4.84	3.21888	0.087874	1.10573	0.0906954
2019	655	金岭矿业	黑色金属矿采选业	B08	山东省	370000	1996	正常上市	1.24289	0	0	0	0	0	0	21.7842	0.062601	0	0.333333	58.41	3.75	3.17805	0.099382	1.12064	0.103184
2018	655	*ST 金岭	黑色金属矿采选业	B08	山东省	370000	1996	正常上市	0.852344	1	0.693147	0	0	1	0.693147	21.7224	0.036811	0	0.333333	58.41	3.3	3.13549	0.108521	1.13356	0.113586
2017	655	金岭矿业	黑色金属矿采选业	B08	山东省	370000	1996	正常上市	1.8881	0	0	0	0	0	0	21.7008	-0.120466	0	0.272727	58.41	3.44	3.09104	0.115303	1.15867	0.132393
2016	655	金岭矿业	黑色金属矿采选业	B08	山东省	370000	1996	正常上市	2.00321	1	0.693147	0	0	1	0.693147	21.8229	-0.189673	0	0.3	58.41	3.49	3.04452	0.144172	1.15102	0.125608
2015	655	金岭矿业	黑色金属矿采选业	B08	山东省	370000	1996	正常上市	1.75914	2	1.09861	0	0	2	1.09861	21.9558	0.00153	0	0.272727	58.41	3.95	2.99573	0.160218	1.08134	0.0686297
2014	655	金岭矿业	黑色金属矿采选业	B08	山东省	370000	1996	正常上市	1.5824	0	0	0	0	0	0	22.0226	0.058642	0	0.428571	58.41	3.31	2.94444	0.156871	1.15898	0.129452
2013	655	金岭矿业	黑色金属矿采选业	B08	山东省	370000	1996	正常上市	1.28302	0	0	0	0	0	0	22.0028	0.073408	1	0.333333	58.41	2.47	2.89037	0.169706	1.19356	0.155828
2012	655	金岭矿业	黑色金属矿采选业	B08	山东省	370000	1996	正常上市	1.95428	1	0.693147	0	0	1	0.693147	21.928	0.063293	1	0.333333	58.41	4.12	2.83321	0.086434	1.1893	0.156715
2011	655	金岭矿业	黑色金属矿采选业	B08	山东省	370000	1996	正常上市	2.47511	1	0.693147	0	0	1	0.693147	21.7996	0.169579	1	0.3	58.41	4.28	2.77259	0.107958	1.13194	0.113633
2010	655	金岭矿业	黑色金属矿采选业	B08	山东省	370000	1996	正常上市	4.36328	1	0.693147	0	0	1	0.693147	21.6149	0.201396	0	0.4	58.41	5.47	2.70805	0.147726	1.13284	0.113858
2009	655	金岭矿业	非金属矿物制品业	C30	山东省	370000	1996	正常上市	4.47508	0	0	0	0	0	0	21.3745	0.113132	0	0.333333	58.41	7.16	2.63906	0.199045	1.14644	0.127789
2008	655	金岭矿业	非金属矿物制品业	C30	山东省	370000	1996	正常上市	1.64314	0	0	0	0	0	0	21.0424	0.279366	0	0.333333	51.83	7.65	2.56495	0.193978	1.10611	0.0954215
2007	655	金岭矿业	非金属矿物制品业	C30	山东省	370000	1996	正常上市	5.54891	1	0.693147	0	0	1	0.693147	20.8348	0.193581	0	0.333333	51.83	13.16	2.48491	0.224747	1.30791	0.235599
2006	655	金岭矿业	非金属矿物制品业	C30	山东省	370000	1996	正常上市	1.67996	0	0	0	0	0	0	20.4763	0.087928	0	0.333333	47.13	14.61	2.3979	0.32501	1.32384	0.244624
2005	655	华光陶瓷	非金属矿物制品业	C30	山东省	370000	1996	正常上市	1.20812	0	0	0	0	0	0	20.9795	-0.077865	0	0.375	34.49	15.33	2.30259	0.269679	5.30595	0.785604
2004	655	华光陶瓷	非金属矿物制品业	C30	山东省	370000	1996	正常上市	1.09402	0	0	0	0	0	0	21.0511	-0.109918	0	0.375	34.49	15.33	2.19722	0.277533	3.54987	0.69402
2003	655	华光陶瓷	非金属矿物制品业	C30	山东省	370000	1996	正常上市	1.14497	0	0	0	0	0	0	21.2349	0.004135	0	0.333333	34.49	15.46	2.07944	0.259203	3.09405	0.671463
2021	659	珠海中富	橡胶和塑料制品业	C29	广东省	440000	1996	正常上市	3.07503	0	0	0	0	0	0	21.564	0.010535	0	0.333333	15.71	14.77	3.2581	0.485877	3.98487	0.784297
2020	659	珠海中富	橡胶和塑料制品业	C29	广东省	440000	1996	正常上市	2.75096	0	0	0	0	0	0	21.5108	-0.082082	0	0.333333	15.71	20.51	3.21888	0.483807	3.89578	0.780255
2019	659	珠海中富	橡胶和塑料制品业	C29	广东省	440000	1996	正常上市	2.19511	0	0	0	0	0	0	21.5887	0.006758	0	0.25	15.71	20.06	3.17805	0.523935	3.22651	0.723485
2018	659	珠海中富	橡胶和塑料制品业	C29	广东省	440000	1996	正常上市	2.87866	0	0	0	0	0	0	21.6327	0.008143	0	0.333333	11.39	19.95	3.13549	0.521949	3.63171	0.75594
2017	659	*ST 中富	橡胶和塑料制品业	C29	广东省	440000	1996	正常上市	3.05128	0	0	0	0	0	0	21.6967	0.034348	0	0.333333	11.39	7.22	3.09104	0.523018	4.02219	0.77824
2016	659	珠海中富	橡胶和塑料制品业	C29	广东省	440000	1996	正常上市	4.23943	0	0	0	0	0	0	21.6853	-0.224782	1	0.3	11.39	4.91	3.04452	0.573927	5.4351	0.820787
2015	659	*ST 中富	橡胶和塑料制品业	C29	广东省	440000	1996	正常上市	2.98907	0	0	0	0	0	0	21.8786	-0.02257	1	0.318182	11.39	4.97	2.99573	0.611126	3.02958	0.668976
2014	659	*ST 中富	橡胶和塑料制品业	C29	广东省	440000	1996	正常上市	1.88209	0	0	0	0	0	0	22.037	0.010085	0	0.333333	24.06	3.88	2.94444	0.575282	3.32143	0.696774
2013	659	珠海中富	橡胶和塑料制品业	C29	广东省	440000	1996	正常上市	1.53839	0	0	0	0	0	0	22.2393	-0.2606	0	0.4	26.39	6.36	2.89037	0.523081	4.22449	0.753623
2012	659	珠海中富	橡胶和塑料制品业	C29	广东省	440000	1996	正常上市	1.14884	0	0	0	0	0	0	22.5055	-0.034256	0	0.3	26.39	7.71	2.83321	0.541759	2.80462	0.551742
2011	659	珠海中富	橡胶和塑料制品业	C29	广东省	440000	1996	正常上市	1.24903	2	1.09861	0	0	2	1.09861	22.509	0.012263	0	0.363636	26.39	11.9	2.77259	0.554433	2.57402	0.505198
2010	659	珠海中富	橡胶和塑料制品业	C29	广东省	440000	1996	正常上市	1.32677	0	0	0	0	0	0	22.5075	0.034643	0	0.333333	26.39	10.33	2.70805	0.566346	2.55799	0.502267
2009	659	珠海中富	橡胶和塑料制品业	C29	广东省	440000	1996	正常上市	1.3795	0	0	0	0	0	0	22.3698	0.036999	0	0.333333	29	5.06	2.63906	0.607159	2.67888	0.497206
2008	659	珠海中富	橡胶和塑料制品业	C29	广东省	440000	1996	正常上市	1.05632	0	0	0	0	0	0	22.3117	0.019104	0	0.375	29	12.15	2.56495	0.652724	2.65798	0.491626
2007	659	珠海中富	橡胶和塑料制品业	C29	广东省	440000	1996	正常上市	1.71669	0	0	0	0	0	0	22.3549	0.025765	0	0.333333	29	8.26	2.48491	0.627426	2.75431	0.507433
2006	659	珠海中富	橡胶和塑料制品业	C29	广东省	440000	1996	正常上市	0.95423	0	0	0	0	0	0	22.4622	0.027763	0	0.333333	34.87	3.74	2.3979	0.569829	2.93351	0.551924
2005	659	G 中富	橡胶和塑料制品业	C29	广东省	440000	1996	正常上市	0.9116	0	0	0	0	0	0	22.3595	0.01785	0	0.333333	34.87	6.05	2.30259	0.575477	2.75241	0.528232
2004	659	珠海中富	橡胶和塑料制品业	C29	广东省	440000	1996	正常上市	1.08478	1	0.693147	0	0	1	0.693147	22.2757	0.031468	0	0.285714	46.35	7.3	2.19722	0.571641	2.56545	0.502223
2003	659	珠海中富	橡胶和塑料制品业	C29	广东省	440000	1996	正常上市	1.06878	0	0	0	0	0	0	22.1603	0.023529	0	0.285714	46.35	8.94	2.07944	0.574563	2.44793	0.48693
2021	663	永安林业	家具制造业	C21	福建省	350000	1996	正常上市	2.6063	0	0	0	0	0	0	21.0352	0.040024	0	0.3	19.27	29.73	3.2581	0.124943	2.10122	0.502123
2020	663	*ST 永林	家具制造业	C21	福建省	350000	1996	正常上市	1.38571	0	0	0	0	0	0	21.1413	0.024177	0	0.428571	19.27	35.54	3.21888	0.131046	2.54652	0.587821
2019	663	永安林业	家具制造业	C21	福建省	350000	1996	正常上市	1.29665	0	0	0	0	0	0	21.6699	-0.091882	0	0.428571	19.27	36.8	3.17805	0.304946	4.49895	0.765619
2018	663	永安林业	家具制造业	C21	福建省	350000	1996	正常上市	1.28006	0	0	0	0	0	0	21.7489	-0.480407	0	0.428571	19.03	44.55	3.13549	0.303931	3.44109	0.699534
2017	663	永安林业	家具制造业	C21	福建省	350000	1996	正常上市	1.54321	0	0	0	0	0	0	22.1495	0.017121	0	0.428571	19.03	46.24	3.09104	0.195151	1.90963	0.467451
2016	663	永安林业	家具制造业	C21	福建省	350000	1996	正常上市	1.46011	0	0	0	0	0	0	22.1874	0.029861	0	0.454545	19.03	45.18	3.04452	0.086365	2.03291	0.5
2015	663	永安林业	林业	A02	福建省	350000	1996	正常上市	1.46287	0	0	0	0	0	0	22.1056	0.011922	0	0.428571	19.03	45.54	2.99573	0.115212	1.97914	0.486948
2014	663	永安林业	林业	A02	福建省	350000	1996	正常上市	2.44915	4	1.60944	2	1.09861	2	1.09861	21.0388	-0.013155	0	0.428571	32	16.87	2.94444	0.254285	4.24064	0.741794
2013	663	永安林业	林业	A02	福建省	350000	1996	正常上市	2.19902	0	0	0	0	0	0	21.0271	0.010168	0	0.333333	32	14.92	2.89037	0.269505	4.07519	0.733653
2012	663	永安林业	林业	A02	福建省	350000	1996	正常上市	1.76225	0	0	0	0	0	0	21.1017	0.009429	0	0.4	32	17.79	2.83321	0.269194	4.15127	0.739726
2011	663	永安林业	林业	A02	福建省	350000	1996	正常上市	1.38347	0	0	0	0	0	0	21.1367	-0.029195	0	0.4	32	21.6	2.77259	0.291879	4.33238	0.750661
2010	663	永安林业	林业	A02	福建省	350000	1996	正常上市	1.86723	0	0	0	0	0	0	21.1433	0.007524	0	0.333333	32	21.68	2.70805	0.084499	3.79456	0.718134
2009	663	永安林业	林业	A02	福建省	350000	1996	正常上市	1.88034	0	0	0	0	0	0	21.0039	-0.003425	0	0.333333	32	21.9	2.63906	0.114223	2.99074	0.645242
2008	663	永安林业	林业	A02	福建省	350000	1996	正常上市	1.38672	0	0	0	0	0	0	20.8149	0.005397	0	0.333333	32	24.52	2.56495	0.185958	3.00439	0.642792
2007	663	永安林业	林业	A02	福建省	350000	1996	正常上市	2.17057	0	0	0	0	0	0	20.9756	0.022177	0	0.333333	32	32.35	2.48491	0.196113	2.53796	0.586325
2006	663	永安林业	林业	A02	福建省	350000	1996	正常上市	1.27932	0	0	0	0	0	0	20.7759	-0.016278	0	0.333333	32	27.32	2.3979	0.233698	3.3858	0.681214
2005	663	永安林业	林业	A02	福建省	350000	1996	正常上市	1.07372	0	0	0	0	0	0	20.7174	0.00625	0	0.333333	38.8	26.11	2.30259	0.263722	2.99368	0.644639
2004	663	永安林业	林业	A02	福建省	350000	1996	正常上市	1.14525	0	0	0	0	0	0	20.5724	0.004965	0	0.333333	38.8	27.04	2.19722	0.287863	2.62515	0.595465
2003	663	永安林业	林业	A02	福建省	350000	1996	正常上市	1.28099	0	0	0	0	0	0	20.5351	0.021313	0	0.25	38.8	26.11	2.07944	0.223936	2.47757	0.57248
2021	665	湖北广电	广播、电视、电影和影视录音制作业	R86	湖北省	420000	1996	正常上市	1.03127	0	0	0	0	0	0	23.1939	-0.037249	0	0.384615	11.56	44.29	3.2581	0.515801	2.01499	0.49366
2020	665	湖北广电	广播、电视、电影和影视录音制作业	R86	湖北省	420000	1996	正常上市	0.837022	2	1.09861	1	0.693147	1	0.693147	23.1803	-0.057422	0	0.333333	11.94	46.76	3.21888	0.509435	1.89787	0.463668
2019	665	湖北广电	广播、电视、电影和影视录音制作业	R86	湖北省	420000	1996	正常上市	0.854901	8	2.19722	7	2.07944	1	0.693147	23.1964	0.010231	0	0.5	12.16	48.64	3.17805	0.516938	1.74823	0.420573
2018	665	湖北广电	广播、电视、电影和影视录音制作业	R86	湖北省	420000	1996	正常上市	0.810672	3	1.38629	3	1.38629	0	0	23.1356	0.01864	0	0.571429	13.16	52.63	3.13549	0.501834	1.74757	0.402151
2017	665	湖北广电	广播、电视、电影和影视录音制作业	R86	湖北省	420000	1996	正常上市	1.02241	0	0	0	0	0	0	22.9702	0.035034	0	0.285714	13.16	52.63	3.09104	0.536516	1.61306	0.352997
2016	665	湖北广电	广播、电视、电影和影视录音制作业	R86	湖北省	420000	1996	正常上市	1.29391	0	0	0	0	0	0	22.8176	0.036852	0	0.285714	13.16	52.63	3.04452	0.567281	1.45052	0.286576
2015	665	湖北广电	广播、电视、电影和影视录音制作业	R86	湖北省	420000	1996	正常上市	1.31048	0	0	0	0	0	0	22.7521	0.048861	1	0.363636	13.16	52.63	2.99573	0.567194	1.4215	0.296647
2014	665	湖北广电	广播、电视、电影和影视录音制作业	R86	湖北省	420000	1996	正常上市	1.13518	0	0	0	0	0	0	22.7402	0.032586	1	0.384615	14.31	57.19	2.94444	0.527219	1.49612	0.331603
2013	665	湖北广电	广播、电视、电影和影视录音制作业	R86	湖北省	420000	1996	正常上市	1.2855	0	0	0	0	0	0	21.9214	0.055501	0	0.363636	20.19	49.84	2.89037	0.6054	1.42783	0.299517
2012	665	湖北广电	广播、电视、电影和影视录音制作业	R86	湖北省	420000	1996	正常上市	1.17109	0	0	0	0	0	0	21.8991	0.055524	0	0.347826	20.19	49.1	2.83321	0.55282	1.51661	0.340636
2011	665	武汉塑料	橡胶和塑料制品业	C29	湖北省	420000	1996	正常上市	2.36565	0	0	0	0	0	0	20.6895	0.055822	0	0.363636	23.39	23.13	2.77259	0.362062	5.70383	0.68525
2010	665	武汉塑料	橡胶和塑料制品业	C29	湖北省	420000	1996	正常上市	2.71594	0	0	0	0	0	0	20.7104	0.04106	0	0.333333	22.72	21.43	2.70805	0.381944	6.4692	0.715762
2009	665	武汉塑料	橡胶和塑料制品业	C29	湖北省	420000	1996	正常上市	1.90466	0	0	0	0	0	0	20.665	0.027342	0	0.363636	22.72	16.5	2.63906	0.43091	6.625	0.735001
2008	665	武汉塑料	橡胶和塑料制品业	C29	湖北省	420000	1996	正常上市	1.22166	0	0	0	0	0	0	20.4749	0.014328	0	0.363636	22.72	25.67	2.56495	0.486838	5.86541	0.693116
2007	665	武汉塑料	橡胶和塑料制品业	C29	湖北省	420000	1996	正常上市	2.00609	0	0	0	0	0	0	20.4474	0.038782	0	0.363636	22.72	33.35	2.48491	0.431498	5.99447	0.699302
2006	665	武汉塑料	橡胶和塑料制品业	C29	湖北省	420000	1996	正常上市	1.39065	0	0	0	0	0	0	20.1968	0.055841	0	0.363636	22.72	34.43	2.3979	0.49533	4.89395	0.716438
2005	665	武汉塑料	橡胶和塑料制品业	C29	湖北省	420000	1996	正常上市	1.24939	0	0	0	0	0	0	20.1176	-0.366333	0	0.363636	22.7	40.92	2.30259	0.472328	10.0056	0.824629
2004	665	武汉塑料	橡胶和塑料制品业	C29	湖北省	420000	1996	正常上市	1.12084	0	0	0	0	0	0	20.3747	0.009265	0	0.363636	22.7	40.61	2.19722	0.460261	2.59163	0.569505
2003	665	武汉塑料	橡胶和塑料制品业	C29	湖北省	420000	1996	正常上市	1.14092	0	0	0	0	0	0	20.5878	-0.15221	0	0.363636	22.7	40.61	2.07944	0.418243	3.24165	0.649719
2018	666	经纬纺机	专用设备制造业	C35	北京市	110000	1996	正常上市	0.859278	0	0	0	0	0	0	24.3853	0.053389	0	0.333333	31.13	30.52	3.13549	0.035894	4.67579	0.467386
2017	666	经纬纺机	专用设备制造业	C35	北京市	110000	1996	正常上市	0.930569	0	0	0	0	0	0	24.3277	0.08009	0	0.375	31.13	31.9	3.09104	0.039749	4.81467	0.461371
2016	666	经纬纺机	专用设备制造业	C35	北京市	110000	1996	正常上市	0.990352	0	0	0	0	0	0	24.2877	0.06232	0	0.4	31.13	32.12	3.04452	0.047272	5.25439	0.550963
2015	666	经纬纺机	专用设备制造业	C35	北京市	110000	1996	正常上市	1.10994	0	0	0	0	0	0	24.058	0.070757	0	0.444444	31.13	35.3	2.99573	0.068066	4.62896	0.509797
2014	666	经纬纺机	专用设备制造业	C35	北京市	110000	1996	正常上市	1.01281	4	1.60944	3	1.38629	1	0.693147	23.7824	0.09395	0	0.444444	31.13	32.675	2.94444	0.087126	3.81148	0.43618
2013	666	经纬纺机	专用设备制造业	C35	北京市	110000	1996	正常上市	0.926472	0	0	0	0	0	0	23.6603	0.094423	0	0.444444	31.13	38.95	2.89037	0.096321	3.68792	0.459332
2012	666	经纬纺机	专用设备制造业	C35	北京市	110000	1996	正常上市	0.985414	0	0	0	0	0	0	23.4673	0.088863	0	0.444444	31.13	13.88	2.83321	0.106612	3.3071	0.48135
2011	666	经纬纺机	专用设备制造业	C35	北京市	110000	1996	正常上市	0.995406	0	0	0	0	0	0	23.2859	0.089744	0	0.444444	33.83	33.49	2.77259	0.121777	3.81695	0.558134
2010	666	经纬纺机	专用设备制造业	C35	北京市	110000	1996	正常上市	1.09919	0	0	0	0	0	0	23.1516	0.045015	0	0.375	33.83	37.91	2.70805	0.127284	3.70104	0.619224
2009	666	经纬纺机	专用设备制造业	C35	北京市	110000	1996	正常上市	1.24942	0	0	0	0	0	0	22.6427	-0.01638	0	0.333333	33.83	31.5	2.63906	0.187826	2.47262	0.571219
2008	666	经纬纺机	专用设备制造业	C35	北京市	110000	1996	正常上市	0.91045	0	0	0	0	0	0	22.5169	0.004621	0	0.384615	33.83	30.86	2.56495	0.213922	2.10838	0.488937
2007	666	经纬纺机	专用设备制造业	C35	北京市	110000	1996	正常上市	1.18495	2	1.09861	1	0.693147	1	0.693147	22.5774	0.027499	0	0.466667	33.83	34.24	2.48491	0.185309	2.25813	0.52114
2006	666	经纬纺机	专用设备制造业	C35	北京市	110000	1996	正常上市	0.958743	1	0.693147	0	0	1	0.693147	22.3927	0.037839	0	0.357143	33.83	30.64	2.3979	0.235034	1.88262	0.434357
2005	666	经纬纺机	专用设备制造业	C35	北京市	110000	1996	正常上市	0.941178	0	0	0	0	0	0	22.4174	0.026595	0	0.333333	36.44	30.98	2.30259	0.192899	2.0474	0.482176
2004	666	经纬纺机	专用设备制造业	C35	北京市	110000	1996	正常上市	0.993709	0	0	0	0	0	0	22.3592	0.031441	0	0.384615	36.44	30.39	2.19722	0.190622	2.01176	0.474289
2003	666	经纬纺机	专用设备制造业	C35	北京市	110000	1996	正常上市	1.06146	0	0	0	0	0	0	22.4302	0.029954	0	0.166667	36.44	30.31	2.07944	0.161172	2.25624	0.531023
2021	676	智度股份	互联网和相关服务	I64	广东省	440000	1996	正常上市	2.11675	0	0	0	0	0	0	22.3494	0.025089	0	0.5	29.11	18.45	3.2581	0.001074	1.32018	0.25
2020	676	智度股份	互联网和相关服务	I64	广东省	440000	1996	正常上市	1.66002	0	0	0	0	0	0	22.5182	-0.489055	0	0.4	32.1	21.73	3.21888	0.001171	1.61888	0.388437
2019	676	智度股份	互联网和相关服务	I64	河南省	410000	1996	正常上市	1.286	0	0	0	0	0	0	22.9489	0.065571	0	0.4	35.85	22.44	3.17805	0.001029	1.38878	0.281132
2018	676	智度股份	互联网和相关服务	I64	河南省	410000	1996	正常上市	1.13731	0	0	0	0	0	0	22.7889	0.090487	0	0.4	39.25	30.58	3.13549	0.001246	1.34573	0.256654
2017	676	智度股份	互联网和相关服务	I64	河南省	410000	1996	正常上市	1.26506	0	0	0	0	0	0	22.673	0.075203	0	0.4	39.25	32.88	3.09104	0.001267	1.39066	0.280632
2015	676	智度投资	电气机械及器材制造业	C38	河南省	410000	1996	正常上市	27.338	0	0	0	0	0	0	19.5604	-0.013503	1	0.375	20.03	13.31	2.99573	0.31091	2.16183	0.534229
2013	676	*ST 思达	电气机械及器材制造业	C38	河南省	410000	1996	正常上市	2.2528	0	0	0	0	0	0	20.3981	0.020067	1	0.5	29.24	5.74	2.89037	0.232206	3.4302	0.678571
2012	676	ST 思达	电气机械及器材制造业	C38	河南省	410000	1996	正常上市	1.91368	0	0	0	0	0	0	20.5189	-0.188348	1	0.4	29.24	4.97	2.83321	0.231855	4.72306	0.75368
2011	676	ST 思达	仪器仪表制造业	C40	河南省	410000	1996	正常上市	1.62201	0	0	0	0	0	0	20.647	-0.089914	1	0.4	29.24	3.72	2.77259	0.265922	2.9958	0.611375
2010	676	思达高科	仪器仪表制造业	C40	河南省	410000	1996	正常上市	2.10725	2	1.09861	0	0	2	1.09861	20.8708	0.021016	1	0.4	29.24	5.62	2.70805	0.184219	2.98173	0.587748
2009	676	思达高科	仪器仪表制造业	C40	河南省	410000	1996	正常上市	2.19539	1	0.693147	0	0	1	0.693147	21.099	-0.076696	1	0.4	29.24	4.24	2.63906	0.158189	4.17431	0.70467
2008	676	思达高科	仪器仪表制造业	C40	河南省	410000	1996	正常上市	1.14018	0	0	0	0	0	0	21.1003	-0.01397	0	0.4	45.97	3.77	2.56495	0.133793	3.25301	0.628258
2007	676	思达高科	仪器仪表制造业	C40	河南省	410000	1996	正常上市	1.57917	1	0.693147	1	0.693147	0	0	21.1407	0.028306	0	0.4	46.2	3.75	2.48491	0.147032	3.23736	0.627207
2006	676	思达高科	仪器仪表制造业	C40	河南省	410000	1996	正常上市	1.19785	0	0	0	0	0	0	21.1347	0.025221	0	0.4	50.06	9.39	2.3979	0.164204	3.37735	0.644467
2005	676	思达高科	仪器仪表制造业	C40	河南省	410000	1996	正常上市	1.24021	0	0	0	0	0	0	21.0504	0.02804	0	0.4	57.4	12.14	2.30259	0.189867	3.17755	0.629993
2004	676	思达高科	仪器仪表制造业	C40	河南省	410000	1996	正常上市	2.22656	0	0	0	0	0	0	21.0241	0.034166	0	0.4	57.4	11.85	2.19722	0.12258	3.18557	0.640044
2003	676	思达高科	仪器仪表制造业	C40	河南省	410000	1996	正常上市	2.64713	0	0	0	0	0	0	20.7528	0.037054	0	0.4	57.4	12.87	2.07944	0.161196	2.46884	0.556893
2021	677	恒天海龙	化学纤维制造业	C28	山东省	370000	1996	正常上市	2.86977	0	0	0	0	0	0	20.7862	0.145655	0	0.333333	23.15	16.65	3.2581	0.343827	2.91541	0.2077
2020	677	恒天海龙	化学纤维制造业	C28	山东省	370000	1996	正常上市	2.95175	0	0	0	0	0	0	20.5808	0.019278	0	0.230769	23.15	14.1	3.21888	0.452859	3.01635	0.202145
2019	677	恒天海龙	化学纤维制造业	C28	山东省	370000	1996	正常上市	3.90912	0	0	0	0	0	0	20.5769	0.020816	0	0.454545	23.15	14.18	3.17805	0.492246	3.07512	0.218222
2018	677	恒天海龙	化学纤维制造业	C28	山东省	370000	1996	正常上市	2.82084	0	0	0	0	0	0	20.5871	0.007338	0	0.333333	23.15	13.97	3.13549	0.531965	3.18736	0.24682
2017	677	恒天海龙	化学纤维制造业	C28	山东省	370000	1996	正常上市	4.30011	0	0	0	0	0	0	20.5546	0.009154	0	0.333333	23.15	15.28	3.09104	0.461089	3.10018	0.229522
2016	677	恒天海龙	化学纤维制造业	C28	山东省	370000	1996	正常上市	7.68724	0	0	0	0	0	0	20.5541	0.019264	0	0.285714	23.15	15.25	3.04452	0.498498	3.12163	0.238394
2014	677	恒天海龙	化学纤维制造业	C28	山东省	370000	1996	正常上市	2.68386	1	0.693147	1	0.693147	0	0	21.8262	-0.142594	0	0.416667	29.77	11.73	2.94444	0.617589	14.2661	0.811484
2013	677	恒天海龙	化学纤维制造业	C28	山东省	370000	1996	正常上市	1.62465	0	0	0	0	0	0	21.9256	-0.090605	1	0.272727	29.77	18.37	2.89037	0.573924	6.38159	0.843149
2012	677	*ST 海龙	化学纤维制造业	C28	山东省	370000	1996	正常上市	1.56634	0	0	0	0	0	0	22.0158	0.278179	0	0.285714	29.77	26.63	2.83321	0.638817	4.65431	0.797913
2010	677	山东海龙	化学纤维制造业	C28	山东省	370000	1996	正常上市	1.51173	1	0.693147	0	0	1	0.693147	22.7484	-0.05885	0	0.4	16.24	26.5	2.70805	0.47887	47.9861	0.955787
2009	677	山东海龙	化学纤维制造业	C28	山东省	370000	1996	正常上市	1.95911	0	0	0	0	0	0	22.6186	0.015896	0	0.363636	16.24	33.38	2.63906	0.535003	11.7663	0.889557
2008	677	山东海龙	化学纤维制造业	C28	山东省	370000	1996	正常上市	1.16901	0	0	0	0	0	0	22.4858	-0.14243	0	0.363636	16.24	30.52	2.56495	0.531085	12.5285	0.892054
2007	677	山东海龙	化学纤维制造业	C28	山东省	370000	1996	正常上市	2.1396	0	0	0	0	0	0	22.1469	0.066659	1	0.363636	16.24	39.44	2.48491	0.489063	2.89944	0.639933
2006	677	山东海龙	化学纤维制造业	C28	山东省	370000	1996	正常上市	1.08487	1	0.693147	0	0	1	0.693147	22.015	0.0195	1	0.363636	17.06	40.32	2.3979	0.533993	4.24621	0.757351
2005	677	G 海龙	化学纤维制造业	C28	山东省	370000	1996	正常上市	1.06677	0	0	0	0	0	0	21.9625	0.023402	0	0.363636	20.5	50.16	2.30259	0.556503	4.41278	0.76658
2004	677	山东海龙	化学纤维制造业	C28	山东省	370000	1996	正常上市	1.13606	0	0	0	0	0	0	21.7515	0.039098	0	0.333333	20.5	51.13	2.19722	0.457892	4.04807	0.752504
2003	677	山东海龙	化学纤维制造业	C28	山东省	370000	1996	正常上市	1.15918	0	0	0	0	0	0	21.3896	0.02225	0	0.333333	40.97	27.34	2.07944	0.611929	3.36793	0.702106
2021	678	襄阳轴承	通用设备制造业	C34	湖北省	420000	1997	正常上市	1.42715	0	0	0	0	0	0	21.621	-0.019901	0	0.3	27.94	27.94	3.21888	0.44175	2.36873	0.552567
2020	678	襄阳轴承	通用设备制造业	C34	湖北省	420000	1997	正常上市	1.40606	0	0	0	0	0	0	21.6776	-0.036018	0	0.333333	27.94	26.08	3.17805	0.45556	2.38038	0.556411
2019	678	襄阳轴承	通用设备制造业	C34	湖北省	420000	1997	正常上市	1.71336	2	1.09861	1	0.693147	1	0.693147	21.7147	0.004918	0	0.333333	27.94	28.62	3.13549	0.453106	2.24771	0.52987
2018	678	襄阳轴承	通用设备制造业	C34	湖北省	420000	1997	正常上市	1.35241	0	0	0	0	0	0	21.737	-0.020328	0	0.333333	27.94	28.19	3.09104	0.438273	2.32574	0.543541
2016	678	襄阳轴承	通用设备制造业	C34	湖北省	420000	1997	正常上市	2.72316	0	0	0	0	0	0	21.6703	0.006442	1	0.333333	27.94	30.46	2.99573	0.399829	2.10621	0.5
2015	678	襄阳轴承	通用设备制造业	C34	湖北省	420000	1997	正常上市	2.27717	0	0	0	0	0	0	21.5777	-0.031519	1	0.5	30.13	25.51	2.94444	0.394992	2.39064	0.554468
2014	678	襄阳轴承	通用设备制造业	C34	湖北省	420000	1997	正常上市	1.5382	0	0	0	0	0	0	21.5306	0.003434	1	0.333333	29.83	24.51	2.89037	0.353968	2.11111	0.509813
2013	678	襄阳轴承	通用设备制造业	C34	湖北省	420000	1997	正常上市	1.2294	0	0	0	0	0	0	21.4906	0.001924	1	0.333333	29.83	20.73	2.83321	0.267476	2.02254	0.490251
2012	678	襄阳轴承	通用设备制造业	C34	湖北省	420000	1997	正常上市	1.50818	0	0	0	0	0	0	21.0001	0.004225	1	0.333333	27.42	2.78	2.77259	0.177334	2.5	0.597498
2011	678	襄阳轴承	通用设备制造业	C34	湖北省	420000	1997	正常上市	1.61415	0	0	0	0	0	0	20.7682	0.024702	1	0.3	27.42	2.63	2.70805	0.228607	2.00115	0.49761
2010	678	襄阳轴承	通用设备制造业	C34	湖北省	420000	1997	正常上市	3.02393	0	0	0	0	0	0	20.639	0.027659	1	0.333333	27.42	3.98	2.63906	0.210638	1.84912	0.45594
2009	678	襄阳轴承	铁路、船舶、航空航天和其它运输设备制造业	C37	湖北省	420000	1997	正常上市	2.92317	0	0	0	0	0	0	20.4729	0.018991	1	0.25	27.46	3.99	2.56495	0.255741	1.64971	0.389981
2008	678	襄阳轴承	铁路、船舶、航空航天和其它运输设备制造业	C37	湖北省	420000	1997	正常上市	1.33222	1	0.693147	0	0	1	0.693147	20.4725	0.016968	0	0.4	28.22	4.34	2.48491	0.19822	1.66781	0.397841
2007	678	襄阳轴承	铁路、船舶、航空航天和其它运输设备制造业	C37	湖北省	420000	1997	正常上市	2.62902	0	0	0	0	0	0	20.5077	0.037815	0	0.4	28.22	5.6	2.3979	0.17234	1.5496	0.354671
2006	678	襄阳轴承	铁路、船舶、航空航天和其它运输设备制造业	C37	湖北省	420000	1997	正常上市	1.592	0	0	0	0	0	0	20.2674	0.034138	0	0.4	28.047	7.567	2.30259	0.236218	1.67388	0.402587
2005	678	襄阳轴承	铁路、船舶、航空航天和其它运输设备制造业	C37	湖北省	420000	1997	正常上市	1.04853	0	0	0	0	0	0	20.3324	0.008656	0	0.4	33.4	10.06	2.19722	0.218082	1.88598	0.469771
2004	678	ST 襄轴	铁路、船舶、航空航天和其它运输设备制造业	C37	湖北省	420000	1997	正常上市	1.09651	0	0	0	0	0	0	20.3542	0.015752	0	0.4	33.4	10.06	2.07944	0.222536	1.96588	0.491177
2003	678	ST 襄轴	铁路、船舶、航空航天和其它运输设备制造业	C37	湖北省	420000	1997	正常上市	1.17248	0	0	0	0	0	0	20.3564	0.011318	0	0.4	33.4	9.49	1.94591	0.245863	2.05121	0.512484
2021	680	山推股份	专用设备制造业	C35	山东省	370000	1997	正常上市	1.1132	5	1.79176	5	1.79176	0	0	23.0982	0.019629	0	0.3	24.26	18.33	3.21888	0.108044	2.4521	0.562512
2020	680	山推股份	专用设备制造业	C35	山东省	370000	1997	正常上市	1.07397	11	2.48491	5	1.79176	6	1.94591	22.9957	0.010847	0	0.363636	29.37	4.44	3.17805	0.140211	2.76518	0.605998
2019	680	山推股份	专用设备制造业	C35	山东省	370000	1997	正常上市	1.07763	9	2.30259	2	1.09861	7	2.07944	22.9128	0.006933	0	0.363636	29.37	5.03	3.13549	0.164907	2.62214	0.584033
2018	680	山推股份	专用设备制造业	C35	山东省	370000	1997	正常上市	1.03494	18	2.94444	7	2.07944	11	2.48491	22.961	0.009073	0	0.285714	29.37	4.99	3.09104	0.169119	2.78101	0.608088
2017	680	山推股份	专用设备制造业	C35	山东省	370000	1997	正常上市	1.24057	14	2.70805	7	2.07944	7	2.07944	22.981	0.006497	0	0.266667	27.62	5.94	3.04452	0.183479	2.89027	0.621901
2016	680	山推股份	专用设备制造业	C35	山东省	370000	1997	正常上市	1.30802	5	1.79176	2	1.09861	3	1.38629	22.9492	0.001905	0	0.333333	27.62	5.45	2.99573	0.223435	2.87105	0.620816
2015	680	山推股份	专用设备制造业	C35	山东省	370000	1997	正常上市	1.49128	2	1.09861	1	0.693147	1	0.693147	22.9639	-0.103007	0	0.25	27.62	6.61	2.94444	0.25198	2.95566	0.628471
2014	680	山推股份	专用设备制造业	C35	山东省	370000	1997	正常上市	1.33352	7	2.07944	0	0	7	2.07944	23.1401	-0.002488	0	0.307692	27.62	2.76	2.89037	0.214093	2.7516	0.59777
2013	680	山推股份	专用设备制造业	C35	山东省	370000	1997	正常上市	0.950024	14	2.70805	6	1.94591	8	2.19722	23.2554	-0.030975	0	0.333333	27.62	2.73	2.83321	0.185387	2.96418	0.621304
2012	680	山推股份	专用设备制造业	C35	山东省	370000	1997	正常上市	1.03994	11	2.48491	4	1.60944	7	2.07944	23.3118	0.001732	0	0.4	21.1	4.42	2.77259	0.192664	3.17056	0.630729
2011	680	山推股份	专用设备制造业	C35	山东省	370000	1997	正常上市	1.11888	11	2.48491	2	1.09861	9	2.30259	23.3487	0.039973	0	0.333333	21.1	10.08	2.70805	0.167151	3.19528	0.648298
2010	680	山推股份	专用设备制造业	C35	山东省	370000	1997	正常上市	1.73885	2	1.09861	0	0	2	1.09861	23.0935	0.089139	0	0.333333	21.1	16.96	2.63906	0.137522	2.67701	0.591589
2009	680	山推股份	专用设备制造业	C35	山东省	370000	1997	正常上市	1.81863	0	0	0	0	0	0	22.5698	0.072606	0	0.333333	21.1	11.87	2.56495	0.183379	1.9598	0.461502
2008	680	山推股份	专用设备制造业	C35	山东省	370000	1997	正常上市	1.4234	0	0	0	0	0	0	22.3403	0.107562	0	0.333333	21.1	11.32	2.48491	0.167268	1.74325	0.395593
2007	680	山推股份	专用设备制造业	C35	山东省	370000	1997	正常上市	3.32506	0	0	0	0	0	0	22.0716	0.122594	0	0.333333	21.03	11.96	2.3979	0.192821	1.9479	0.453129
2006	680	山推股份	专用设备制造业	C35	山东省	370000	1997	正常上市	1.83369	0	0	0	0	0	0	21.7887	0.087053	0	0.3	21.03	17.87	2.30259	0.199408	1.89426	0.436595
2005	680	山推股份	专用设备制造业	C35	山东省	370000	1997	正常上市	0.933057	0	0	0	0	0	0	21.5653	0.044619	0	0.3	29.37	3.91	2.19722	0.166561	1.64377	0.358294
2004	680	山推股份	专用设备制造业	C35	山东省	370000	1997	正常上市	1.11247	0	0	0	0	0	0	21.4859	0.047142	0	0.333333	29.37	1.8	2.07944	0.160795	1.62918	0.353125
2003	680	山推股份	专用设备制造业	C35	山东省	370000	1997	正常上市	1.61623	0	0	0	0	0	0	21.3027	0.089414	0	0.333333	35.02	11.88	1.94591	0.126772	1.94381	0.456583
2021	681	视觉中国	文化艺术业	R87	江苏省	320000	1997	正常上市	3.94185	0	0	0	0	0	0	22.098	0.039124	0	0.375	12.91	37.39	3.21888	0.000475	1.21326	0.174482
2020	681	视觉中国	文化艺术业	R87	江苏省	320000	1997	正常上市	2.24613	0	0	0	0	0	0	22.1193	0.035234	0	0.4	12.91	39.91	3.17805	0.00049	1.27615	0.215301
2019	681	视觉中国	文化艺术业	R87	江苏省	320000	1997	正常上市	3.064	0	0	0	0	0	0	22.1384	0.052818	0	0.375	13.41	43.49	3.13549	0.000753	1.3393	0.25334
2018	681	视觉中国	文化艺术业	R87	江苏省	320000	1997	正常上市	2.40674	1	0.693147	1	0.693147	0	0	22.1655	0.079255	0	0.545455	13.98	45.96	3.09104	0.000966	1.46367	0.312057
2017	681	视觉中国	文化艺术业	R87	江苏省	320000	1997	正常上市	2.07757	0	0	0	0	0	0	22.134	0.076246	0	0.444444	13.98	48.72	3.04452	0.001449	1.5937	0.364967
2016	681	视觉中国	文化艺术业	R87	江苏省	320000	1997	正常上市	1.878	0	0	0	0	0	0	21.9829	0.065433	0	0.333333	13.98	53	2.99573	0.001715	1.53418	0.337968
2015	681	视觉中国	文化艺术业	R87	江苏省	320000	1997	正常上市	3.48464	0	0	0	0	0	0	21.7421	0.061748	0	0.333333	13.98	53.1533	2.94444	0.002915	1.33173	0.237653
2014	681	视觉中国	纺织服装、服饰业	C18	江苏省	320000	1997	正常上市	2.7594	0	0	0	0	0	0	21.1446	0.093863	0	0.352941	14.61	59.36	2.89037	0.005099	1.12141	0.0925853
2013	681	远东股份	软件和信息技术服务业	I65	江苏省	320000	1997	正常上市	8.86507	0	0	0	0	0	0	19.1559	0.06282	1	0.3	15.46	21.86	2.83321	0.013071	1.39625	0.188978
2007	681	ST 远东	纺织服装、服饰业	C18	江苏省	320000	1997	正常上市	5.60982	0	0	0	0	0	0	19.1243	-0.628109	0	0.333333	22.93	26.48	2.3979	0.382796	1.25139	0.178956
2006	681	远东股份	纺织服装、服饰业	C18	江苏省	320000	1997	正常上市	1.4339	0	0	0	0	0	0	19.6149	-0.123798	0	0.333333	22.93	39.72	2.30259	0.327287	1.17557	0.113551
2005	681	远东股份	纺织服装、服饰业	C18	江苏省	320000	1997	正常上市	1.1125	0	0	0	0	0	0	19.7176	0.020638	0	0.333333	26.18	45.09	2.19722	0.301485	1.14134	0.0860971
2004	681	远东股份	纺织服装、服饰业	C18	江苏省	320000	1997	正常上市	1.27799	0	0	0	0	0	0	19.7211	-0.079196	0	0.333333	26.18	45.05	2.07944	0.308398	1.16208	0.109989
2003	681	远东股份	纺织服装、服饰业	C18	江苏省	320000	1997	正常上市	1.36604	0	0	0	0	0	0	19.8433	0.014599	0	0.214286	26.18	44.79	1.94591	0.26658	1.21287	0.148326
2021	682	东方电子	软件和信息技术服务业	I65	山东省	370000	1997	正常上市	1.8873	10	2.3979	10	2.3979	0	0	22.8098	0.052058	0	0.5	27.58	20.83	3.21888	0.082752	2.11581	0.477845
2020	682	东方电子	软件和信息技术服务业	I65	山东省	370000	1997	正常上市	1.29692	30	3.43399	13	2.63906	17	2.89037	22.6545	0.046003	0	0.333333	27.58	15.71	3.17805	0.08577	1.98446	0.448971
2019	682	东方电子	软件和信息技术服务业	I65	山东省	370000	1997	正常上市	1.37286	20	3.04452	12	2.56495	8	2.19722	22.5576	0.045158	0	0.333333	27.58	15.51	3.13549	0.094959	1.92055	0.43188
2018	682	东方电子	电气机械及器材制造业	C38	山东省	370000	1997	正常上市	1.16369	13	2.63906	12	2.56495	1	0.693147	22.3632	0.043305	0	0.333333	27.58	17.37	3.09104	0.113154	1.70582	0.363337
2017	682	东方电子	电气机械及器材制造业	C38	山东省	370000	1997	正常上市	1.29123	7	2.07944	7	2.07944	0	0	22.29	0.038872	0	0.333333	19.74	4.49	3.04452	0.123644	2.74871	0.341891
2015	682	东方电子	电气机械及器材制造业	C38	山东省	370000	1997	正常上市	2.63133	18	2.94444	14	2.70805	4	1.60944	21.9074	0.034697	0	0.5	19.74	2.19	2.94444	0.146981	2.15995	0.419829
2014	682	东方电子	电气机械及器材制造业	C38	山东省	370000	1997	正常上市	1.97841	13	2.63906	12	2.56495	1	0.693147	21.8566	0.03505	0	0.333333	19.74	2	2.89037	0.150829	2.12303	0.435287
2013	682	东方电子	电气机械及器材制造业	C38	山东省	370000	1997	正常上市	1.43221	9	2.30259	7	2.07944	2	1.09861	21.7087	0.03356	1	0.3	19.74	1.97	2.83321	0.144666	1.8695	0.384099
2012	682	东方电子	电气机械及器材制造业	C38	山东省	370000	1997	正常上市	1.59765	14	2.70805	8	2.19722	6	1.94591	21.5992	0.024861	1	0.333333	19.74	3.07	2.77259	0.123751	1.71991	0.346814
2011	682	东方电子	互联网和相关服务	I64	山东省	370000	1997	正常上市	1.81343	7	2.07944	6	1.94591	1	0.693147	21.3901	0.021314	1	0.333333	19.74	2.7	2.70805	0.155877	1.41983	0.226386
2010	682	东方电子	互联网和相关服务	I64	山东省	370000	1997	正常上市	2.6197	8	2.19722	4	1.60944	4	1.60944	21.3471	0.019834	1	0.333333	19.74	2.25	2.63906	0.165707	1.38222	0.212379
2009	682	东方电子	互联网和相关服务	I64	山东省	370000	1997	正常上市	2.90988	6	1.94591	5	1.79176	1	0.693147	21.2731	0.021875	1	0.333333	19.74	2.09	2.56495	0.18146	1.2991	0.184247
2008	682	东方电子	互联网和相关服务	I64	山东省	370000	1997	正常上市	1.54129	9	2.30259	7	2.07944	2	1.09861	21.2697	0.018661	1	0.333333	20	0.99	2.48491	0.197073	1.31431	0.203532
2007	682	东方电子	互联网和相关服务	I64	山东省	370000	1997	正常上市	3.74054	0	0	0	0	0	0	21.2118	0.014382	1	0.428571	23.98	1.53	2.3979	0.219292	1.25772	0.171166
2006	682	东方电子	互联网和相关服务	I64	山东省	370000	1997	正常上市	1.7066	3	1.38629	1	0.693147	2	1.09861	21.1492	0.00414	1	0.333333	24.29	2.1	2.30259	0.413538	1.20837	0.138276
2005	682	东方电子	互联网和相关服务	I64	山东省	370000	1997	正常上市	1.25476	0	0	0	0	0	0	21.1654	0.013322	0	0.333333	32.21	3.02	2.19722	0.365302	1.22231	0.155848
2004	682	东方电子	互联网和相关服务	I64	山东省	370000	1997	正常上市	1.80427	3	1.38629	3	1.38629	0	0	21.136	0.012285	0	0.333333	32.21	3.37	2.07944	0.38761	1.22249	0.160093
2003	682	ST 东方	互联网和相关服务	I64	山东省	370000	1997	正常上市	1.85679	0	0	0	0	0	0	21.0844	0.008482	0	0.333333	32.21	2.99	1.94591	0.28893	1.17143	0.131568
2021	692	惠天热电	电力、热力生产和供应业	D44	辽宁省	210000	1997	正常上市	1.33752	0	0	0	0	0	0	22.4889	-0.040297	0	0.375	35.1	4.72	3.21888	0.368972	89.9969	0.979299
2020	692	惠天热电	电力、热力生产和供应业	D44	辽宁省	210000	1997	正常上市	1.23908	0	0	0	0	0	0	22.3329	-0.194151	0	0.363636	35.1	6.14	3.17805	0.61388	17.6092	0.929014
2019	692	惠天热电	电力、热力生产和供应业	D44	辽宁省	210000	1997	正常上市	1.03997	0	0	0	0	0	0	22.524	-0.016988	0	0.333333	35.1	4.36	3.13549	0.466524	4.8239	0.781302
2018	692	惠天热电	电力、热力生产和供应业	D44	辽宁省	210000	1997	正常上市	0.983337	0	0	0	0	0	0	22.5306	0.003768	0	0.333333	35.1	4.06	3.09104	0.469401	4.32505	0.7596
2017	692	惠天热电	电力、热力生产和供应业	D44	辽宁省	210000	1997	正常上市	1.2578	0	0	0	0	0	0	22.4537	-0.009972	0	0.4	35.1	4.73	3.04452	0.493358	4.26208	0.758285
2016	692	惠天热电	电力、热力生产和供应业	D44	辽宁省	210000	1997	正常上市	1.40629	0	0	0	0	0	0	22.3105	0.012392	0	0.454545	35.1	5.18	2.99573	0.452612	3.46809	0.705726
2015	692	惠天热电	电力、热力生产和供应业	D44	辽宁省	210000	1997	正常上市	1.53828	0	0	0	0	0	0	22.177	0.01864	0	0.333333	35.1	3.41	2.94444	0.481782	3.10974	0.672821
2014	692	惠天热电	电力、热力生产和供应业	D44	辽宁省	210000	1997	正常上市	1.31913	0	0	0	0	0	0	22.0564	0.012421	0	0.272727	35.1	4.25	2.89037	0.519669	2.95405	0.659109
2013	692	惠天热电	电力、热力生产和供应业	D44	辽宁省	210000	1997	正常上市	1.2287	1	0.693147	0	0	1	0.693147	22.0259	0.005407	0	0.333333	35.1	20.55	2.83321	0.525479	2.90371	0.654526
2012	692	惠天热电	电力、热力生产和供应业	D44	辽宁省	210000	1997	正常上市	1.00607	0	0	0	0	0	0	21.9202	0.008885	0	0.357143	35.1	5.43	2.77259	0.522145	2.6565	0.622054
2011	692	惠天热电	电力、热力生产和供应业	D44	辽宁省	210000	1997	正常上市	0.995567	0	0	0	0	0	0	21.9817	0.012214	0	0.375	35.1	4.76	2.70805	0.407216	2.89712	0.649148
2010	692	惠天热电	电力、热力生产和供应业	D44	辽宁省	210000	1997	正常上市	1.35484	0	0	0	0	0	0	21.7464	0.011047	0	0.375	35.1	5.23	2.63906	0.437706	2.37981	0.580158
2009	692	ST 惠天	电力、热力生产和供应业	D44	辽宁省	210000	1997	正常上市	1.28739	0	0	0	0	0	0	21.7392	0.014225	0	0.375	35.1	2.72	2.56495	0.469215	2.67895	0.62672
2008	692	ST 惠天	电力、热力生产和供应业	D44	辽宁省	210000	1997	正常上市	0.950001	0	0	0	0	0	0	21.6978	-0.007552	0	0.333333	40.1	4.33	2.48491	0.515113	2.72774	0.633208
2007	692	*ST 惠天	电力、热力生产和供应业	D44	辽宁省	210000	1997	正常上市	1.3784	0	0	0	0	0	0	21.6811	0.004546	0	0.333333	40.1	4.4	2.3979	0.536761	2.64864	0.622026
2006	692	惠天热电	电力、热力生产和供应业	D44	辽宁省	210000	1997	正常上市	0.940411	0	0	0	0	0	0	21.6339	-0.010407	0	0.333333	40.1	3.3	2.30259	0.569568	2.70806	0.63033
2005	692	G 惠天	电力、热力生产和供应业	D44	辽宁省	210000	1997	正常上市	0.951144	0	0	0	0	0	0	21.6185	-0.040177	0	0.333333	55.95	0.97	2.19722	0.566584	2.58391	0.612745
2004	692	惠天热电	电力、热力生产和供应业	D44	辽宁省	210000	1997	正常上市	1.00409	0	0	0	0	0	0	21.5176	0.005926	0	0.333333	55.95	0.99	2.07944	0.508603	2.1177	0.52779
2003	692	惠天热电	电力、热力生产和供应业	D44	辽宁省	210000	1997	正常上市	1.09659	0	0	0	0	0	0	21.4508	0.011692	0	0.333333	55.95	0.9	1.94591	0.510391	2.00387	0.500966
2021	697	炼石航空	铁路、船舶、航空航天和其它运输设备制造业	C37	陕西省	610000	1997	正常上市	2.42096	0	0	0	0	0	0	21.9007	-0.171188	0	0.428571	18.81	24.54	3.21888	0.241904	7.57526	0.87061
2020	697	炼石航空	铁路、船舶、航空航天和其它运输设备制造业	C37	陕西省	610000	1997	正常上市	2.74139	0	0	0	0	0	0	21.9367	-0.142973	1	0.428571	18.81	24.34	3.17805	0.271685	3.27017	0.697771
2019	697	炼石航空	铁路、船舶、航空航天和其它运输设备制造业	C37	陕西省	610000	1997	正常上市	2.29813	0	0	0	0	0	0	22.0142	-0.429259	1	0.5	18.81	26.07	3.13549	0.223365	2.38114	0.583333
2018	697	炼石航空	铁路、船舶、航空航天和其它运输设备制造业	C37	陕西省	610000	1997	正常上市	1.68106	0	0	0	0	0	0	22.3733	0.00421	1	0.428571	21.02	22.47	3.09104	0.221597	1.69554	0.410025
2017	697	炼石有色	铁路、船舶、航空航天和其它运输设备制造业	C37	陕西省	610000	1997	正常上市	2.76117	0	0	0	0	0	0	22.376	0.010201	1	0.428571	25.23	8.26	3.04452	0.208997	3.48067	0.702164
2015	697	炼石有色	有色金属矿采选业	B09	陕西省	610000	1997	正常上市	7.419	0	0	0	0	0	0	21.2462	0.035904	1	0.571429	24.76	8.84	2.94444	0.221822	1.14684	0.102549
2014	697	炼石有色	有色金属矿采选业	B09	陕西省	610000	1997	正常上市	3.44604	0	0	0	0	0	0	21.1763	0.052835	1	0.428571	24.76	27.13	2.89037	0.219136	1.10619	0.0940877
2013	697	炼石有色	有色金属矿采选业	B09	陕西省	610000	1997	正常上市	3.78866	0	0	0	0	0	0	20.4026	0.089267	1	0.428571	28.8	32.79	2.83321	0.46132	1.29775	0.213036
2012	697	炼石有色	有色金属矿采选业	B09	陕西省	610000	1997	正常上市	3.70827	0	0	0	0	0	0	20.2118	0.0753	1	0.4	28.8	42.91	2.77259	0.572531	1.21058	0.170947
2011	697	*ST 偏转	计算机、通信和其他电子设备制造业	C39	陕西省	610000	1997	正常上市	2.96833	0	0	0	0	0	0	20.2422	-0.082604	0	0.333333	28.95	6.68	2.70805	0.237535	1.97035	0.554926
2010	697	*ST 偏转	计算机、通信和其他电子设备制造业	C39	陕西省	610000	1997	正常上市	2.83233	0	0	0	0	0	0	20.4169	-0.108008	0	0.333333	28.95	7.64	2.63906	0.221381	2.03793	0.556854
2009	697	*ST 偏转	计算机、通信和其他电子设备制造业	C39	陕西省	610000	1997	正常上市	2.24081	0	0	0	0	0	0	20.5139	0.004089	0	0.333333	28.95	4.6029	2.56495	0.254419	2.08777	0.496363
2008	697	咸阳偏转	计算机、通信和其他电子设备制造业	C39	陕西省	610000	1997	正常上市	1.17298	0	0	0	0	0	0	20.4811	-0.079196	1	0.375	28.95	20.01	2.48491	0.318448	2.04508	0.477895
2007	697	咸阳偏转	计算机、通信和其他电子设备制造业	C39	陕西省	610000	1997	正常上市	1.52342	0	0	0	0	0	0	20.7196	-0.063552	1	0.333333	28.95	18.66	2.3979	0.281323	2.24089	0.523637
2006	697	咸阳偏转	计算机、通信和其他电子设备制造业	C39	陕西省	610000	1997	正常上市	1.13967	0	0	0	0	0	0	20.849	0.048447	1	0.333333	28.95	17.84	2.30259	0.252352	2.12519	0.53254
2005	697	咸阳偏转	计算机、通信和其他电子设备制造业	C39	陕西省	610000	1997	正常上市	1.02138	0	0	0	0	0	0	20.8786	-0.154603	1	0.333333	39.99	25.11	2.19722	0.266996	2.07386	0.513099
2004	697	咸阳偏转	计算机、通信和其他电子设备制造业	C39	陕西省	610000	1997	正常上市	1.09991	0	0	0	0	0	0	20.9994	0.000178	1	0.333333	39.99	24.92	2.07944	0.297815	1.78833	0.422686
2003	697	咸阳偏转	计算机、通信和其他电子设备制造业	C39	陕西省	610000	1997	正常上市	1.0797	0	0	0	0	0	0	20.9925	-0.005247	1	0.333333	39.99	24.94	1.94591	0.227751	1.78192	0.393506
2021	698	沈阳化工	石油加工、炼焦及核燃料加工业	C25	辽宁省	210000	1997	正常上市	1.06553	0	0	0	0	0	0	23.0348	0.010604	1	0.333333	26.68	24.27	3.21888	0.313978	2.45439	0.591675
2020	698	沈阳化工	石油加工、炼焦及核燃料加工业	C25	辽宁省	210000	1997	正常上市	0.979303	0	0	0	0	0	0	23.0708	0.034264	1	0.416667	26.68	22.28	3.17805	0.341972	2.56561	0.608987
2019	698	沈阳化工	石油加工、炼焦及核燃料加工业	C25	辽宁省	210000	1997	正常上市	0.895208	3	1.38629	0	0	3	1.38629	22.9059	-0.084023	1	0.272727	26.68	22.11	3.13549	0.445078	2.38762	0.580271
2018	698	沈阳化工	石油加工、炼焦及核燃料加工业	C25	辽宁省	210000	1997	正常上市	0.840382	1	0.693147	1	0.693147	0	0	22.9364	0.012971	0	0.272727	26.68	22.21	3.09104	0.506971	2.0257	0.507218
2017	698	沈阳化工	石油加工、炼焦及核燃料加工业	C25	辽宁省	210000	1997	正常上市	1.02443	2	1.09861	0	0	2	1.09861	23.0118	0.023116	0	0.3	26.68	22.51	3.04452	0.500854	2.24295	0.555071
2016	698	沈阳化工	石油加工、炼焦及核燃料加工业	C25	辽宁省	210000	1997	正常上市	1.1122	0	0	0	0	0	0	23.0841	0.031999	0	0.333333	26.68	21.95	2.99573	0.50917	2.50947	0.602453
2015	698	沈阳化工	石油加工、炼焦及核燃料加工业	C25	辽宁省	210000	1997	正常上市	1.14384	3	1.38629	1	0.693147	2	1.09861	22.9883	0.019317	0	0.363636	26.68	22.48	2.94444	0.429456	2.47966	0.597861
2014	698	沈阳化工	石油加工、炼焦及核燃料加工业	C25	辽宁省	210000	1997	正常上市	1.03276	0	0	0	0	0	0	22.7436	0.002186	0	0.333333	33.08	3.53	2.89037	0.536101	2.41931	0.588384
2013	698	沈阳化工	石油加工、炼焦及核燃料加工业	C25	辽宁省	210000	1997	正常上市	0.923981	0	0	0	0	0	0	22.6722	0.004291	0	0.333333	33.08	3.8	2.83321	0.641276	2.2663	0.560319
2012	698	沈阳化工	石油加工、炼焦及核燃料加工业	C25	辽宁省	210000	1997	正常上市	0.963759	0	0	0	0	0	0	22.6716	-0.023307	0	0.333333	33.08	3.99	2.77259	0.630746	2.29239	0.564344
2011	698	沈阳化工	化学原料及化学制品制造业	C26	辽宁省	210000	1997	正常上市	1.06209	0	0	0	0	0	0	22.6456	0.030836	0	0.4	33.08	3.71	2.70805	0.672089	2.12197	0.528887
2010	698	沈阳化工	化学原料及化学制品制造业	C26	辽宁省	210000	1997	正常上市	1.35818	0	0	0	0	0	0	22.6509	0.030669	0	0.272727	33.08	3.44	2.63906	0.702025	2.28187	0.5622
2009	698	沈阳化工	化学原料及化学制品制造业	C26	辽宁省	210000	1997	正常上市	1.35473	0	0	0	0	0	0	22.6756	0.008868	0	0.333333	33.08	15.4	2.56495	0.323108	2.51877	0.602697
2008	698	沈阳化工	化学原料及化学制品制造业	C26	辽宁省	210000	1997	正常上市	1.01553	0	0	0	0	0	0	22.6118	0.013206	0	0.333333	33.08	20.37	2.48491	0.375514	2.39493	0.575189
2007	698	沈阳化工	化学原料及化学制品制造业	C26	辽宁省	210000	1997	正常上市	1.61958	0	0	0	0	0	0	22.2526	0.033389	0	0.333333	33.66	3.49	2.3979	0.58626	2.84175	0.635536
2006	698	沈阳化工	化学原料及化学制品制造业	C26	辽宁省	210000	1997	正常上市	1.11459	0	0	0	0	0	0	22.1051	0.023019	0	0.333333	33.01	16.58	2.30259	0.456591	2.83215	0.611502
2005	698	沈阳化工	化学原料及化学制品制造业	C26	辽宁省	210000	1997	正常上市	1.03963	0	0	0	0	0	0	21.9552	0.015462	0	0.333333	46.66	14.08	2.19722	0.550634	2.59894	0.575554
2004	698	沈阳化工	化学原料及化学制品制造业	C26	辽宁省	210000	1997	正常上市	1.02337	0	0	0	0	0	0	21.9385	0.013788	0	0.333333	46.66	9.74	2.07944	0.605857	2.30732	0.493919
2003	698	沈阳化工	化学原料及化学制品制造业	C26	辽宁省	210000	1997	正常上市	1.08323	0	0	0	0	0	0	21.8967	0.016739	0	0.333333	46.66	9.53	1.94591	0.537437	2.25926	0.474482
2021	700	模塑科技	汽车制造业	C36	江苏省	320000	1997	正常上市	1.28512	0	0	0	0	0	0	22.8416	-0.023609	1	0.5	37.85	2.86	3.21888	0.281511	3.61923	0.722737
2020	700	模塑科技	汽车制造业	C36	江苏省	320000	1997	正常上市	1.2369	0	0	0	0	0	0	22.8446	-0.000763	1	0.4	32.27	8.37	3.17805	0.327819	3.03898	0.670103
2019	700	模塑科技	汽车制造业	C36	江苏省	320000	1997	正常上市	1.09628	0	0	0	0	0	0	22.7833	0.012958	1	0.4	35.78	10.64	3.13549	0.372403	3.30915	0.696661
2018	700	模塑科技	汽车制造业	C36	江苏省	320000	1997	正常上市	1.01281	2	1.09861	1	0.693147	1	0.693147	22.7245	0.001377	1	0.5	35.78	9.99	3.09104	0.345595	3.18879	0.68532
2017	700	模塑科技	汽车制造业	C36	江苏省	320000	1997	正常上市	1.17783	0	0	0	0	0	0	22.7424	0.017851	1	0.5	33.07	4.01	3.04452	0.250093	2.80104	0.643123
2016	700	模塑科技	汽车制造业	C36	江苏省	320000	1997	正常上市	1.47277	0	0	0	0	0	0	22.504	0.031372	1	0.4	33.07	7.78	2.99573	0.240373	1.91234	0.477081
2015	700	模塑科技	汽车制造业	C36	江苏省	320000	1997	正常上市	2.18952	0	0	0	0	0	0	22.2401	0.065034	1	0.4	34.04	19.5	2.94444	0.310285	1.88972	0.470601
2014	700	模塑科技	汽车制造业	C36	江苏省	320000	1997	正常上市	1.62863	0	0	0	0	0	0	22.0917	0.063341	1	0.4	36.29	6.34	2.89037	0.214772	2.82662	0.645966
2013	700	模塑科技	汽车制造业	C36	江苏省	320000	1997	正常上市	1.31892	0	0	0	0	0	0	22.0812	0.0562	1	0.4	36.29	4.64	2.83321	0.220826	2.80925	0.599537
2012	700	模塑科技	汽车制造业	C36	江苏省	320000	1997	正常上市	1.07874	0	0	0	0	0	0	22.1173	0.045551	1	0.571429	36.22	5.07	2.77259	0.219031	3.37322	0.661126
2011	700	模塑科技	汽车制造业	C36	江苏省	320000	1997	正常上市	1.12423	3	1.38629	0	0	3	1.38629	22.0896	0.025595	1	0.4	35.76	6.73	2.70805	0.215478	3.79574	0.692935
2010	700	模塑科技	汽车制造业	C36	江苏省	320000	1997	正常上市	1.33629	0	0	0	0	0	0	22.0827	0.015998	1	0.4	34.72	3.08	2.63906	0.200019	5.16857	0.763482
2009	700	模塑科技	汽车制造业	C36	江苏省	320000	1997	正常上市	1.35648	0	0	0	0	0	0	21.9631	0.022831	1	0.333333	36.89	5.37	2.56495	0.217502	4.80529	0.725904
2008	700	模塑科技	汽车制造业	C36	江苏省	320000	1997	正常上市	0.996409	0	0	0	0	0	0	21.9388	0.019969	1	0.333333	40.13	2.02	2.48491	0.235987	4.80273	0.735469
2007	700	模塑科技	汽车制造业	C36	江苏省	320000	1997	正常上市	1.57747	0	0	0	0	0	0	21.6185	0.014055	1	0.333333	40.13	5.07	2.3979	0.375546	2.66754	0.617239
2006	700	模塑科技	汽车制造业	C36	江苏省	320000	1997	正常上市	1.03563	0	0	0	0	0	0	21.638	0.013976	1	0.333333	40.13	2.17	2.30259	0.392702	2.78447	0.636218
2005	700	G 模塑	汽车制造业	C36	江苏省	320000	1997	正常上市	0.983611	2	1.09861	2	1.09861	0	0	21.4124	0.004894	0	0.333333	55.65	1.22	2.19722	0.41907	2.30476	0.559237
2004	700	模塑科技	汽车制造业	C36	江苏省	320000	1997	正常上市	1.08663	0	0	0	0	0	0	21.2697	0.034444	0	0.333333	55.65	1.74	2.07944	0.482167	1.89489	0.468732
2003	700	模塑科技	汽车制造业	C36	江苏省	320000	1997	正常上市	1.18094	0	0	0	0	0	0	21.2032	0.048141	0	0.333333	55.65	3.55	1.94591	0.436504	1.77836	0.417141
2021	702	正虹科技	农副食品加工业	C13	湖南省	430000	1997	正常上市	2.17059	0	0	0	0	0	0	20.6191	-0.369122	0	0.428571	25.13	13.73	3.21888	0.292072	2.57017	0.691044
2020	702	正虹科技	农副食品加工业	C13	湖南省	430000	1997	正常上市	2.0109	0	0	0	0	0	0	20.6456	0.035763	0	0.5	25.13	11.46	3.17805	0.291132	1.59479	0.32811
2019	702	正虹科技	农副食品加工业	C13	湖南省	430000	1997	正常上市	2.43957	0	0	0	0	0	0	20.3357	0.022603	0	0.4	25.13	13.06	3.13549	0.38141	1.25825	0.176661
2018	702	正虹科技	农副食品加工业	C13	湖南省	430000	1997	正常上市	2.3346	0	0	0	0	0	0	20.3937	0.073383	0	0.428571	25.13	18.4	3.09104	0.368086	1.38281	0.273359
2017	702	正虹科技	农副食品加工业	C13	湖南省	430000	1997	正常上市	2.93858	0	0	0	0	0	0	20.3751	0.021	0	0.428571	25.13	13.36	3.04452	0.356019	1.4983	0.328754
2016	702	正虹科技	农副食品加工业	C13	湖南省	430000	1997	正常上市	5.89874	0	0	0	0	0	0	20.2865	0.001968	0	0.454545	25.13	10.26	2.99573	0.440356	1.41162	0.286488
2015	702	正虹科技	农副食品加工业	C13	湖南省	430000	1997	正常上市	7.2289	0	0	0	0	0	0	20.2588	0.007245	0	0.555556	25.13	11.61	2.94444	0.459589	1.37437	0.266826
2014	702	正虹科技	农副食品加工业	C13	湖南省	430000	1997	正常上市	3.9481	0	0	0	0	0	0	20.3825	0.037361	0	0.375	25.53	8.54	2.89037	0.427219	1.45797	0.308071
2013	702	正虹科技	农副食品加工业	C13	湖南省	430000	1997	正常上市	2.09572	0	0	0	0	0	0	20.4068	-0.034509	0	0.444444	25.75	5.05	2.83321	0.456209	1.66942	0.394264
2012	702	正虹科技	农副食品加工业	C13	湖南省	430000	1997	正常上市	1.73024	0	0	0	0	0	0	20.6312	0.005118	0	0.5	23.93	5.07	2.77259	0.38342	2.00704	0.496491
2011	702	正虹科技	农副食品加工业	C13	湖南省	430000	1997	正常上市	1.78915	0	0	0	0	0	0	20.5392	0.007842	0	0.428571	23.92	3.61	2.70805	0.451236	1.86525	0.449573
2010	702	正虹科技	农副食品加工业	C13	湖南省	430000	1997	正常上市	2.18731	0	0	0	0	0	0	20.6525	0.011571	0	0.428571	24.22	4.82	2.63906	0.41337	2.28078	0.52753
2009	702	正虹科技	农副食品加工业	C13	湖南省	430000	1997	正常上市	2.60073	0	0	0	0	0	0	20.5326	0.017804	0	0.428571	26.12	3.44	2.56495	0.496262	2.05879	0.477977
2008	702	正虹科技	农副食品加工业	C13	湖南省	430000	1997	正常上市	1.47375	0	0	0	0	0	0	20.5321	0.023427	0	0.333333	27.02	1.99	2.48491	0.480988	2.10607	0.486804
2007	702	正虹科技	农副食品加工业	C13	湖南省	430000	1997	正常上市	2.14496	0	0	0	0	0	0	20.7312	-0.102629	0	0.333333	27.71	2.21	2.3979	0.41691	2.60398	0.588889
2006	702	正虹科技	农副食品加工业	C13	湖南省	430000	1997	正常上市	1.15901	0	0	0	0	0	0	20.8375	0.027562	0	0.333333	30.67	7.97	2.30259	0.419262	2.31899	0.521409
2005	702	G 正虹	农副食品加工业	C13	湖南省	430000	1997	正常上市	1.12218	0	0	0	0	0	0	20.9779	0.006877	1	0.285714	46.05	8.37	2.19722	0.339612	2.58621	0.567674
2004	702	正虹科技	农副食品加工业	C13	湖南省	430000	1997	正常上市	1.15714	0	0	0	0	0	0	21.0219	-0.197134	1	0.285714	46.05	7.94	2.07944	0.280225	2.62717	0.575223
2003	702	正虹科技	农副食品加工业	C13	湖南省	430000	1997	正常上市	1.10169	0	0	0	0	0	0	21.1173	0.011224	1	0.285714	46.05	8.21	1.94591	0.246575	1.80655	0.402225
2021	707	*ST 双环	化学原料及化学制品制造业	C26	湖北省	420000	1997	正常上市	2.28834	0	0	0	0	0	0	21.5058	0.193238	0	0.25	25.11	7.8	3.21888	0.58296	3.71118	0.730681
2019	707	ST 双环	化学原料及化学制品制造业	C26	湖北省	420000	1997	正常上市	1.34213	0	0	0	0	0	0	22.0142	0.007297	0	0.333333	25.11	6.78	3.13549	0.632232	19.0966	0.94912
2018	707	*ST 双环	化学原料及化学制品制造业	C26	湖北省	420000	1997	正常上市	1.26924	0	0	0	0	0	0	22.1888	0.01817	1	0.363636	25.11	4.16	3.09104	0.523497	23.2296	0.959353
2017	707	双环科技	化学原料及化学制品制造业	C26	湖北省	420000	1997	正常上市	1.21876	0	0	0	0	0	0	22.9889	-0.078202	1	0.416667	25.11	8.77	3.04452	0.37583	25.6031	0.951956
2016	707	双环科技	化学原料及化学制品制造业	C26	湖北省	420000	1997	正常上市	1.30244	0	0	0	0	0	0	23.0841	-0.058951	1	0.3	25.11	3.64	2.99573	0.30986	11.9141	0.911038
2015	707	双环科技	化学原料及化学制品制造业	C26	湖北省	420000	1997	正常上市	1.24281	0	0	0	0	0	0	23.1284	0.001387	1	0.363636	25.11	6.16	2.94444	0.302807	7.71588	0.866065
2014	707	双环科技	化学原料及化学制品制造业	C26	湖北省	420000	1997	正常上市	1.09106	0	0	0	0	0	0	23.0308	0.000333	1	0.307692	25.11	6.05	2.89037	0.351411	7.03289	0.852736
2013	707	双环科技	化学原料及化学制品制造业	C26	湖北省	420000	1997	正常上市	1.03849	0	0	0	0	0	0	22.9166	-0.074586	1	0.4	25.11	3.62	2.83321	0.400759	6.30007	0.835025
2012	707	双环科技	化学原料及化学制品制造业	C26	湖北省	420000	1997	正常上市	1.03118	1	0.693147	1	0.693147	0	0	22.8562	0.00102	1	0.333333	25.11	4.75	2.77259	0.458061	4.03056	0.745142
2011	707	双环科技	化学原料及化学制品制造业	C26	湖北省	420000	1997	正常上市	1.18256	3	1.38629	1	0.693147	2	1.09861	22.8061	0.044009	0	0.333333	25.11	2.5	2.70805	0.485981	3.88717	0.742494
2010	707	双环科技	化学原料及化学制品制造业	C26	湖北省	420000	1997	正常上市	1.16226	0	0	0	0	0	0	22.6715	0.00792	0	0.333333	25.11	6.22	2.63906	0.597229	3.68681	0.673461
2009	707	双环科技	化学原料及化学制品制造业	C26	湖北省	420000	1997	正常上市	1.48014	0	0	0	0	0	0	22.4115	0.001909	1	0.333333	25.11	13.74	2.56495	0.686305	2.97907	0.585213
2008	707	双环科技	化学原料及化学制品制造业	C26	湖北省	420000	1997	正常上市	1.02936	0	0	0	0	0	0	22.387	0.06305	0	0.333333	24.96	6.68	2.48491	0.522332	2.93931	0.575109
2007	707	双环科技	化学原料及化学制品制造业	C26	湖北省	420000	1997	正常上市	2.31361	0	0	0	0	0	0	21.6872	0.035677	0	0.333333	24.96	16.35	2.3979	0.608543	1.57857	0.353242
2006	707	双环科技	化学原料及化学制品制造业	C26	湖北省	420000	1997	正常上市	1.0798	0	0	0	0	0	0	21.6408	-0.033001	0	0.428571	24.47	9.71	2.30259	0.598981	1.62956	0.386256
2005	707	双环科技	化学原料及化学制品制造业	C26	湖北省	420000	1997	正常上市	0.910919	0	0	0	0	0	0	21.6079	0.000949	0	0.333333	39.8	2.8	2.19722	0.294952	1.50809	0.32597
2004	707	双环科技	化学原料及化学制品制造业	C26	湖北省	420000	1997	正常上市	0.952937	0	0	0	0	0	0	21.6535	0.002139	0	0.333333	39.8	3.08	2.07944	0.299011	1.58438	0.35503
2003	707	双环科技	化学原料及化学制品制造业	C26	湖北省	420000	1997	正常上市	1.08109	0	0	0	0	0	0	21.5085	0.002328	0	0.333333	39.8	2.8	1.94591	0.372618	1.35538	0.261924
2021	708	中信特钢	黑色金属冶炼及压延加工业	C31	湖北省	420000	1997	正常上市	1.20692	0	0	0	0	0	0	25.1645	0.09379	0	0.333333	75.05	18.72	3.21888	0.391321	2.5878	0.611569
2020	708	中信特钢	黑色金属冶炼及压延加工业	C31	湖北省	420000	1997	正常上市	1.26285	0	0	0	0	0	0	25.0728	0.077841	0	0.363636	75.05	19.97	3.17805	0.416104	2.73157	0.633523
2019	708	中信特钢	黑色金属冶炼及压延加工业	C31	湖北省	420000	1997	正常上市	1.08926	1	0.693147	1	0.693147	0	0	25.0081	0.074244	0	0.272727	75.05	20.02	3.13549	0.451098	2.87485	0.651743
2018	708	大冶特钢	黑色金属冶炼及压延加工业	C31	湖北省	420000	1997	正常上市	0.939782	8	2.19722	6	1.94591	2	1.09861	22.7616	0.066448	0	0.333333	29.95	35.02	3.09104	0.283839	1.74342	0.426413
2017	708	大冶特钢	黑色金属冶炼及压延加工业	C31	湖北省	420000	1997	正常上市	1.16849	0	0	0	0	0	0	22.6071	0.060027	0	0.454545	29.95	35.89	3.04452	0.372989	1.63332	0.387597
2016	708	大冶特钢	黑色金属冶炼及压延加工业	C31	湖北省	420000	1997	正常上市	1.34242	0	0	0	0	0	0	22.4892	0.050055	0	0.3	29.95	33.74	2.99573	0.466915	1.57051	0.363263
2015	708	大冶特钢	黑色金属冶炼及压延加工业	C31	湖北省	420000	1997	正常上市	1.3872	1	0.693147	1	0.693147	0	0	22.3599	0.052631	0	0.4	29.95	32.06	2.94444	0.413813	1.46884	0.31919
2014	708	大冶特钢	黑色金属冶炼及压延加工业	C31	湖北省	420000	1997	正常上市	1.22128	2	1.09861	1	0.693147	1	0.693147	22.3383	0.053318	0	0.363636	29.95	31.76	2.89037	0.454963	1.51537	0.340095
2013	708	大冶特钢	黑色金属冶炼及压延加工业	C31	湖北省	420000	1997	正常上市	0.87729	1	0.693147	0	0	1	0.693147	22.2278	0.044796	0	0.363636	29.95	34.61	2.83321	0.543443	1.43421	0.302532
2012	708	大冶特钢	黑色金属冶炼及压延加工业	C31	湖北省	420000	1997	正常上市	1.08968	0	0	0	0	0	0	22.1711	0.051296	0	0.333333	29.95	35.24	2.77259	0.586659	1.44792	0.309591
2011	708	大冶特钢	黑色金属冶炼及压延加工业	C31	湖北省	420000	1997	正常上市	1.31088	1	0.693147	0	0	1	0.693147	22.271	0.124417	0	0.411765	29.95	40.95	2.70805	0.475023	1.62159	0.383323
2010	708	大冶特钢	黑色金属冶炼及压延加工业	C31	湖北省	420000	1997	正常上市	1.95696	0	0	0	0	0	0	22.2355	0.123843	0	0.4	29.95	41.88	2.63906	0.397768	1.78692	0.440379
2009	708	大冶特钢	黑色金属冶炼及压延加工业	C31	湖北省	420000	1997	正常上市	1.89941	0	0	0	0	0	0	22.054	0.087958	0	0.363636	29.95	41.19	2.56495	0.482407	1.85037	0.459567
2008	708	大冶特钢	黑色金属冶炼及压延加工业	C31	湖北省	420000	1997	正常上市	1.03179	0	0	0	0	0	0	21.9465	0.059111	0	0.363636	29.95	36.62	2.48491	0.513028	1.93398	0.483225
2007	708	大冶特钢	黑色金属冶炼及压延加工业	C31	湖北省	420000	1997	正常上市	1.65594	1	0.693147	1	0.693147	0	0	21.9587	0.094069	0	0.363636	29.95	41.06	2.3979	0.473355	2.08991	0.521802
2006	708	大冶特钢	黑色金属冶炼及压延加工业	C31	湖北省	420000	1997	正常上市	1.16703	0	0	0	0	0	0	21.8078	0.107373	0	0.363636	29.95	33.63	2.30259	0.520441	2.23752	0.553076
2005	708	G 冶特钢	黑色金属冶炼及压延加工业	C31	湖北省	420000	1997	正常上市	1.08238	0	0	0	0	0	0	21.8779	0.025328	0	0.363636	29.95	37.61	2.19722	0.483337	3.2762	0.694926
2004	708	大冶特钢	黑色金属冶炼及压延加工业	C31	湖北省	420000	1997	正常上市	1.13803	0	0	0	0	0	0	22.1252	0.006649	0	0.4	38.86	23.93	2.07944	0.403087	4.6302	0.783904
2003	708	大冶特钢	黑色金属冶炼及压延加工业	C31	湖北省	420000	1997	正常上市	1.05216	0	0	0	0	0	0	22.1323	0.006068	0	0.363636	38.86	22.74	1.94591	0.26983	2.52126	0.603128
2021	709	河钢股份	黑色金属冶炼及压延加工业	C31	河北省	130000	1997	正常上市	0.857183	52	3.97029	48	3.89182	4	1.60944	26.218	0.012321	0	0.285714	39.73	28.59	3.21888	0.549052	4.76881	0.749795
2020	709	河钢股份	黑色金属冶炼及压延加工业	C31	河北省	130000	1997	正常上市	0.848126	79	4.38203	61	4.12713	18	2.94444	26.2089	0.008413	0	0.210526	39.73	30.53	3.17805	0.615627	4.16868	0.749585
2019	709	河钢股份	黑色金属冶炼及压延加工业	C31	河北省	130000	1997	正常上市	0.851677	68	4.23411	56	4.04305	12	2.56495	26.0794	0.013557	0	0.461538	39.73	27.2	3.13549	0.58893	3.74382	0.722511
2018	709	河钢股份	黑色金属冶炼及压延加工业	C31	河北省	130000	1997	正常上市	0.862082	78	4.36945	57	4.06044	21	3.09104	26.0642	0.020989	0	0.357143	39.73	26.49	3.09104	0.567133	3.70232	0.717777
2017	709	河钢股份	黑色金属冶炼及压延加工业	C31	河北省	130000	1997	正常上市	0.967154	85	4.45435	62	4.14313	23	3.17805	25.9708	0.01118	0	0.307692	39.73	24.5	3.04452	0.583962	4.14794	0.749605
2016	709	河钢股份	黑色金属冶炼及压延加工业	C31	河北省	130000	1997	正常上市	0.939984	47	3.8712	38	3.66356	9	2.30259	25.949	0.007687	0	0.333333	39.69	27.06	2.99573	0.526488	4.14993	0.749462
2015	709	河钢股份	黑色金属冶炼及压延加工业	C31	河北省	130000	1997	正常上市	0.942763	39	3.68888	35	3.58352	4	1.60944	25.9095	0.002247	0	0.272727	37.93	26.29	2.94444	0.456095	4.09998	0.744966
2014	709	河北钢铁	黑色金属冶炼及压延加工业	C31	河北省	130000	1997	正常上市	0.987115	4	1.60944	2	1.09861	2	1.09861	25.8614	0.00421	0	0.428571	42.48	24.33	2.89037	0.464021	3.95911	0.734155
2013	709	河北钢铁	黑色金属冶炼及压延加工业	C31	河北省	130000	1997	正常上市	0.93236	33	3.52636	18	2.94444	15	2.77259	25.8407	0.000822	0	0.266667	42.82	24.75	2.83321	0.422136	3.92152	0.731576
2012	709	河北钢铁	黑色金属冶炼及压延加工业	C31	河北省	130000	1997	正常上市	0.950107	24	3.21888	17	2.89037	7	2.07944	25.7654	0.000897	0	0.363636	42.82	25.07	2.77259	0.384487	3.63893	0.711886
2011	709	河北钢铁	黑色金属冶炼及压延加工业	C31	河北省	130000	1997	正常上市	0.951038	22	3.13549	9	2.30259	13	2.63906	25.672	0.0103	0	0.363636	42.82	24.76	2.70805	0.406531	3.30056	0.682695
2010	709	河北钢铁	黑色金属冶炼及压延加工业	C31	河北省	130000	1997	正常上市	0.972278	12	2.56495	9	2.30259	3	1.38629	25.3763	0.014144	0	0.363636	26.95	22.95	2.63906	0.433971	3.56439	0.705052
2009	709	河北钢铁	黑色金属冶炼及压延加工业	C31	河北省	130000	1997	正常上市	0.979212	16	2.83321	8	2.19722	8	2.19722	25.3551	0.009775	0	0.333333	51.11	8.86	2.56495	0.419254	3.5884	0.7074
2008	709	唐钢股份	黑色金属冶炼及压延加工业	C31	河北省	130000	1997	正常上市	1.00419	2	1.09861	0	0	2	1.09861	24.4494	0.049686	0	0.333333	51.11	10.1	2.48491	0.374412	3.51566	0.686416
2007	709	唐钢股份	黑色金属冶炼及压延加工业	C31	河北省	130000	1997	正常上市	1.61129	4	1.60944	2	1.09861	2	1.09861	24.2959	0.068121	0	0.333333	51.11	15.87	2.3979	0.394109	3.20234	0.663297
2006	709	唐钢股份	黑色金属冶炼及压延加工业	C31	河北省	130000	1997	正常上市	1.05328	0	0	0	0	0	0	24.0777	0.049496	0	0.333333	51.11	16.5	2.30259	0.410993	3.15726	0.666783
2005	709	G 唐钢	黑色金属冶炼及压延加工业	C31	河北省	130000	1997	正常上市	0.946727	0	0	0	0	0	0	23.9232	0.045161	0	0.333333	51.11	14.39	2.19722	0.369745	2.91296	0.639625
2004	709	唐钢股份	黑色金属冶炼及压延加工业	C31	河北省	130000	1997	正常上市	0.996629	1	0.693147	1	0.693147	0	0	23.673	0.06938	0	0.333333	59.25	13.59	2.07944	0.34245	2.3076	0.567016
2003	709	唐钢股份	黑色金属冶炼及压延加工业	C31	河北省	130000	1997	正常上市	1.04875	2	1.09861	0	0	2	1.09861	23.4648	0.057036	0	0.25	59.25	13.73	1.94591	0.433999	2.03197	0.507672
2021	710	贝瑞基因	专业技术服务业	M74	四川省	510000	1997	正常上市	2.03894	0	0	0	0	0	0	21.9817	-0.031213	1	0.333333	12.41	39.64	3.21888	0.239064	1.41365	0.282955
2020	710	贝瑞基因	专业技术服务业	M74	四川省	510000	1997	正常上市	3.8599	0	0	0	0	0	0	21.9001	0.063408	0	0.4	13.89	46.12	3.17805	0.279142	1.35846	0.253237
2019	710	贝瑞基因	专业技术服务业	M74	四川省	510000	1997	正常上市	2.38246	0	0	0	0	0	0	21.8446	0.126147	0	0.333333	13.89	54.21	3.13549	0.176611	1.3183	0.235191
2018	710	贝瑞基因	专业技术服务业	M74	四川省	510000	1997	正常上市	1.75456	0	0	0	0	0	0	21.5017	0.119271	0	0.3	14.55	59.58	3.09104	0.240822	1.14451	0.108219
2017	710	贝瑞基因	专业技术服务业	M74	四川省	510000	1997	正常上市	2.78941	0	0	0	0	0	0	21.3144	0.135322	0	0.4	14.55	59.25	3.04452	0.28469	1.17502	0.136157
2016	710	天兴仪表	汽车制造业	C36	四川省	510000	1997	正常上市	13.8718	0	0	0	0	0	0	20.1218	-0.007638	0	0.428571	29.1	35.69	2.99573	0.261597	4.8028	0.791971
2015	710	天兴仪表	汽车制造业	C36	四川省	510000	1997	正常上市	13.1539	0	0	0	0	0	0	20.0279	-0.026076	0	0.545455	58.86	7.48	2.94444	0.13971	4.23874	0.764081
2014	710	天兴仪表	汽车制造业	C36	四川省	510000	1997	正常上市	4.28613	0	0	0	0	0	0	19.9156	0.015232	0	0.428571	58.86	3.74	2.89037	0.157954	3.43	0.708231
2012	710	天兴仪表	汽车制造业	C36	四川省	510000	1997	正常上市	4.60112	0	0	0	0	0	0	19.6474	0.00065	0	0.428571	58.86	6.26	2.77259	0.221361	2.88983	0.637243
2011	710	天兴仪表	铁路、船舶、航空航天和其它运输设备制造业	C37	四川省	510000	1997	正常上市	4.53277	1	0.693147	0	0	1	0.693147	19.6882	0.000778	0	0.428571	58.86	2.45	2.70805	0.214035	3.0437	0.655124
2010	710	天兴仪表	铁路、船舶、航空航天和其它运输设备制造业	C37	四川省	510000	1997	正常上市	5.60451	0	0	0	0	0	0	19.7643	0.019769	0	0.428571	58.86	2.39	2.63906	0.203986	3.29862	0.680929
2009	710	天兴仪表	铁路、船舶、航空航天和其它运输设备制造业	C37	四川省	510000	1997	正常上市	5.71925	0	0	0	0	0	0	19.719	0.027761	0	0.6	58.86	2.95	2.56495	0.213256	3.38853	0.686869
2008	710	天兴仪表	铁路、船舶、航空航天和其它运输设备制造业	C37	四川省	510000	1997	正常上市	1.96298	0	0	0	0	0	0	19.5514	0.006981	0	0.428571	58.86	3.32	2.48491	0.270948	3.22834	0.668173
2007	710	天兴仪表	铁路、船舶、航空航天和其它运输设备制造业	C37	四川省	510000	1997	正常上市	5.09869	0	0	0	0	0	0	19.236	-0.056149	0	0.428571	58.86	2.56	2.3979	0.393381	2.3914	0.581858
2006	710	ST 天仪	铁路、船舶、航空航天和其它运输设备制造业	C37	四川省	510000	1997	正常上市	1.56693	0	0	0	0	0	0	19.3151	0.004876	0	0.5	59.75	3.09	2.30259	0.364604	2.45135	0.592396
2005	710	ST 天仪	铁路、船舶、航空航天和其它运输设备制造业	C37	四川省	510000	1997	正常上市	1.32021	0	0	0	0	0	0	19.27	-0.06105	0	0.428571	70.83	1.35	2.19722	0.40561	2.37146	0.5787
2004	710	ST 天仪	铁路、船舶、航空航天和其它运输设备制造业	C37	四川省	510000	1997	正常上市	1.29835	0	0	0	0	0	0	19.4449	0.002291	0	0.428571	70.83	1.16	2.07944	0.36737	2.46897	0.595332
2003	710	ST 天仪	铁路、船舶、航空航天和其它运输设备制造业	C37	四川省	510000	1997	正常上市	1.56463	0	0	0	0	0	0	19.37	0.012284	0	0.333333	70.83	1.03	1.94591	0.44355	2.30508	0.566176
2021	717	韶钢松山	黑色金属冶炼及压延加工业	C31	广东省	440000	1997	正常上市	1.02615	41	3.73767	37	3.63759	4	1.60944	23.7486	0.093326	0	0.333333	53.05	8.18	3.21888	0.50357	1.88128	0.46801
2020	717	韶钢松山	黑色金属冶炼及压延加工业	C31	广东省	440000	1997	正常上市	1.04623	64	4.17439	43	3.78419	21	3.09104	23.6002	0.104818	0	0.333333	53.05	6.52	3.17805	0.589329	1.86751	0.464302
2019	717	韶钢松山	黑色金属冶炼及压延加工业	C31	广东省	440000	1997	正常上市	1.20206	36	3.61092	18	2.94444	18	2.94444	23.5664	0.106195	0	0.4375	53.05	4.92	3.13549	0.611349	2.14652	0.534246
2018	717	韶钢松山	黑色金属冶炼及压延加工业	C31	广东省	440000	1997	正常上市	1.29411	13	2.63906	6	1.94591	7	2.07944	23.5224	0.201283	0	0.363636	53.05	4.6	3.09104	0.642308	2.65944	0.623859
2017	717	韶钢松山	黑色金属冶炼及压延加工业	C31	广东省	440000	1997	正常上市	2.28088	9	2.30259	6	1.94591	3	1.38629	23.3919	0.174574	0	0.333333	53.05	3.54	3.04452	0.556037	4.85032	0.793343
2016	717	*ST 韶钢	黑色金属冶炼及压延加工业	C31	广东省	440000	1997	正常上市	1.88223	7	2.07944	3	1.38629	4	1.60944	23.43	0.006773	0	0.363636	53.37	6.65	2.99573	0.589176	32.6718	0.969292
2015	717	韶钢松山	黑色金属冶炼及压延加工业	C31	广东省	440000	1997	正常上市	1.48828	7	2.07944	6	1.94591	1	0.693147	23.5303	-0.15673	0	0.470588	53.37	3.38	2.94444	0.800017	46.661	0.978865
2014	717	韶钢松山	黑色金属冶炼及压延加工业	C31	广东省	440000	1997	正常上市	1.12065	10	2.3979	6	1.94591	4	1.60944	23.6448	-0.074757	0	0.333333	56.02	2.6	2.89037	0.725509	6.32278	0.84168
2013	717	*ST 韶钢	黑色金属冶炼及压延加工业	C31	广东省	440000	1997	正常上市	1.00122	9	2.30259	4	1.60944	5	1.79176	23.7983	0.004687	0	0.333333	56.02	1.47	2.83321	0.61037	4.98045	0.799076
2012	717	韶钢松山	黑色金属冶炼及压延加工业	C31	广东省	440000	1997	正常上市	1.03659	5	1.79176	1	0.693147	4	1.60944	23.7432	-0.095256	0	0.4	36.27	1.72	2.77259	0.60053	7.50549	0.866764
2011	717	韶钢松山	黑色金属冶炼及压延加工业	C31	广东省	440000	1997	正常上市	0.995252	3	1.38629	3	1.38629	0	0	23.9162	-0.046722	0	0.363636	36.27	2.13	2.70805	0.509042	5.20624	0.807882
2010	717	韶钢松山	黑色金属冶炼及压延加工业	C31	广东省	440000	1997	正常上市	1.01346	0	0	0	0	0	0	23.8631	0.000907	0	0.363636	36.27	2.96	2.63906	0.503682	3.97112	0.748052
2009	717	韶钢松山	黑色金属冶炼及压延加工业	C31	广东省	440000	1997	正常上市	1.1979	0	0	0	0	0	0	23.6324	0.005054	0	0.363636	36.27	12.09	2.56495	0.61885	3.16371	0.683751
2008	717	韶钢松山	黑色金属冶炼及压延加工业	C31	广东省	440000	1997	正常上市	0.980626	2	1.09861	1	0.693147	1	0.693147	23.5728	-0.093252	0	0.363636	36.27	6.13	2.48491	0.540927	3.02945	0.670139
2007	717	韶钢松山	黑色金属冶炼及压延加工业	C31	广东省	440000	1997	正常上市	1.4759	3	1.38629	1	0.693147	2	1.09861	23.547	0.049136	0	0.363636	36.27	7.75	2.3979	0.444227	2.27383	0.560095
2006	717	韶钢松山	黑色金属冶炼及压延加工业	C31	广东省	440000	1997	正常上市	0.975831	1	0.693147	1	0.693147	0	0	23.2304	0.033973	0	0.285714	45.15	9.41	2.30259	0.665412	2.30423	0.565689
2005	717	G 韶钢	黑色金属冶炼及压延加工业	C31	广东省	440000	1997	正常上市	0.914	1	0.693147	1	0.693147	0	0	23.2312	0.01109	0	0.363636	45.15	3.1	2.19722	0.670732	2.46735	0.59487
2004	717	韶钢松山	黑色金属冶炼及压延加工业	C31	广东省	440000	1997	正常上市	1.04694	0	0	0	0	0	0	23.1221	0.086126	0	0.363636	55.83	1.79	2.07944	0.399376	2.19498	0.544414
2003	717	韶钢松山	黑色金属冶炼及压延加工业	C31	广东省	440000	1997	正常上市	1.26111	0	0	0	0	0	0	22.8088	0.121976	0	0.363636	55.83	4.16	1.94591	0.524826	1.86363	0.463412
2021	722	湖南发展	电力、热力生产和供应业	D44	湖南省	430000	1997	正常上市	1.2937	1	0.693147	0	0	1	0.693147	21.9307	0.035237	0	0.4	44.99	14.49	3.21888	0.400645	1.07349	0.0614051
2020	722	湖南发展	电力、热力生产和供应业	D44	湖南省	430000	1997	正常上市	1.04517	0	0	0	0	0	0	21.9247	0.029235	0	0.428571	44.99	14.18	3.17805	0.422229	1.09303	0.0721504
2018	722	湖南发展	电力、热力生产和供应业	D44	湖南省	430000	1997	正常上市	0.944878	0	0	0	0	0	0	21.8864	0.023145	0	0.4	44.99	13.87	3.09104	0.488229	1.12202	0.0702813
2017	722	湖南发展	电力、热力生产和供应业	D44	湖南省	430000	1997	正常上市	1.4553	0	0	0	0	0	0	21.8672	0.02481	0	0.444444	43.54	16.68	3.04452	0.516725	1.12751	0.0684932
2016	722	湖南发展	电力、热力生产和供应业	D44	湖南省	430000	1997	正常上市	2.22652	0	0	0	0	0	0	21.8404	0.044266	0	0.5	43.03	16.63	2.99573	0.544357	1.12436	0.0685537
2015	722	湖南发展	电力、热力生产和供应业	D44	湖南省	430000	1997	正常上市	3.05202	0	0	0	0	0	0	21.7876	0.043884	0	0.5	42.28	19.91	2.94444	0.590408	1.12452	0.0694032
2014	722	湖南发展	电力、热力生产和供应业	D44	湖南省	430000	1997	正常上市	1.24032	0	0	0	0	0	0	21.8391	0.063172	0	0.5	42.23	20.28	2.89037	0.578079	1.24622	0.182438
2013	722	湖南发展	电力、热力生产和供应业	D44	湖南省	430000	1997	正常上市	1.20969	0	0	0	0	0	0	21.7755	0.054904	0	0.428571	42.23	17.52	2.83321	0.624613	1.27007	0.205901
2012	722	湖南发展	电力、热力生产和供应业	D44	湖南省	430000	1997	正常上市	1.30036	0	0	0	0	0	0	21.4803	0.073348	0	0.428571	42.23	17.98	2.77259	0.702145	1.01669	0.0164193
2009	722	*ST 金果	综合	S90	湖南省	430000	1997	正常上市	2.20854	0	0	0	0	0	0	20.9986	-0.476543	0	0.333333	20.69	12.96	2.56495	0.683238	44.7947	0.810934
2008	722	*ST 金果	综合	S90	湖南省	430000	1997	正常上市	0.960593	0	0	0	0	0	0	21.4666	-0.040351	0	0.333333	20.69	10.33	2.48491	0.286215	3.9981	0.58155
2007	722	金果实业	综合	S90	湖南省	430000	1997	正常上市	1.53803	0	0	0	0	0	0	21.4479	-0.109722	0	0.333333	24.15	10.07	2.3979	0.313415	3.93668	0.633721
2006	722	金果实业	综合	S90	湖南省	430000	1997	正常上市	0.918333	0	0	0	0	0	0	21.5346	-0.06577	0	0.142857	21.91	14.1	2.30259	0.255358	2.90339	0.537095
2005	722	金果实业	综合	S90	湖南省	430000	1997	正常上市	0.798423	0	0	0	0	0	0	21.7065	0.01106	0	0.272727	25.3	16.06	2.19722	0.382639	2.96046	0.419005
2004	722	金果实业	综合	S90	湖南省	430000	1997	正常上市	0.933684	0	0	0	0	0	0	21.6566	-0.057228	0	0.333333	24.91	15.64	2.07944	0.539686	2.83185	0.624066
2003	722	金果实业	综合	S90	湖南省	430000	1997	正常上市	1.06846	0	0	0	0	0	0	21.4985	0.004009	0	0.333333	25.3	18.45	1.94591	0.490358	2.08349	0.496545
2021	723	美锦能源	石油加工、炼焦及核燃料加工业	C25	山西省	140000	1997	正常上市	2.7397	0	0	0	0	0	0	24.1043	0.106276	0	0.333333	47.48	8.95	3.21888	0.531372	2.36715	0.514286
2020	723	美锦能源	石油加工、炼焦及核燃料加工业	C25	山西省	140000	1997	正常上市	1.58439	10	2.3979	5	1.79176	5	1.79176	23.9545	0.033986	0	0.363636	55.35	7.48	3.17805	0.36395	2.52847	0.555512
2019	723	美锦能源	石油加工、炼焦及核燃料加工业	C25	山西省	140000	1997	正常上市	2.37708	21	3.09104	11	2.48491	10	2.3979	23.7008	0.055098	0	0.4	57.38	18.21	3.13549	0.468343	2.40451	0.527495
2018	723	美锦能源	石油加工、炼焦及核燃料加工业	C25	山西省	140000	1997	正常上市	1.07122	17	2.89037	9	2.30259	8	2.19722	23.6507	0.110719	0	0.333333	76.97	3.87	3.09104	0.429289	2.62581	0.566916
2017	723	美锦能源	石油加工、炼焦及核燃料加工业	C25	山西省	140000	1997	正常上市	1.37901	26	3.29584	13	2.63906	13	2.63906	23.3494	0.088663	0	0.333333	77.29	6.42	3.04452	0.464262	1.789	0.391823
2016	723	美锦能源	石油加工、炼焦及核燃料加工业	C25	山西省	140000	1997	正常上市	1.18372	31	3.46574	16	2.83321	15	2.77259	23.257	0.060867	0	0.333333	77.29	15.07	2.99573	0.543356	1.82265	0.41246
2015	723	美锦能源	石油加工、炼焦及核燃料加工业	C25	山西省	140000	1997	正常上市	1.12052	32	3.49651	14	2.70805	18	2.94444	23.4219	-0.027451	0	0.333333	89.99	1.79	2.94444	0.448618	2.37646	0.551952
2014	723	美锦能源	石油加工、炼焦及核燃料加工业	C25	山西省	140000	1997	正常上市	2.39394	38	3.66356	16	2.83321	22	3.13549	20.5451	0.011944	0	0.4	29.73	15.52	2.89037	0.180787	1.81716	0.40141
2013	723	美锦能源	石油加工、炼焦及核燃料加工业	C25	山西省	140000	1997	正常上市	2.02698	22	3.13549	10	2.3979	12	2.56495	20.6076	0.04644	1	0.4	29.73	14.82	2.83321	0.203143	1.96558	0.446677
2012	723	美锦能源	石油加工、炼焦及核燃料加工业	C25	山西省	140000	1997	正常上市	1.87158	19	2.99573	4	1.60944	15	2.77259	20.4794	-0.042538	1	0.333333	29.73	15.65	2.77259	0.282504	1.77085	0.390633
2010	723	美锦能源	石油加工、炼焦及核燃料加工业	C25	山西省	140000	1997	正常上市	2.25594	10	2.3979	2	1.09861	8	2.19722	20.644	0.010216	0	0.428571	29.73	17.26	2.63906	0.327778	2.05609	0.457783
2009	723	美锦能源	石油加工、炼焦及核燃料加工业	C25	山西省	140000	1997	正常上市	2.08577	4	1.60944	1	0.693147	3	1.38629	20.716	-0.004341	0	0.428571	29.73	19.61	2.56495	0.346879	2.18678	0.49164
2008	723	美锦能源	石油加工、炼焦及核燃料加工业	C25	山西省	140000	1997	正常上市	1.33359	0	0	0	0	0	0	20.9278	0.076742	0	0.428571	29.73	18.61	2.48491	0.307182	2.67612	0.584841
2006	723	S 天宇	石油加工、炼焦及核燃料加工业	C25	福建省	350000	1997	正常上市	1.5531	4	1.60944	1	0.693147	3	1.38629	20.3462	0.026034	0	0.363636	29.73	24.13	2.30259	0.17147	2.34496	0.569325
2005	723	天宇电气	石油加工、炼焦及核燃料加工业	C25	福建省	350000	1997	正常上市	1.13986	1	0.693147	0	0	1	0.693147	20.3853	0.009844	0	0.363636	29.73	21.53	2.19722	0.174001	2.59251	0.610768
2004	723	天宇电气	石油加工、炼焦及核燃料加工业	C25	福建省	350000	1997	正常上市	1.64093	0	0	0	0	0	0	20.3906	0.035146	0	0.272727	29.73	25.42	2.07944	0.195699	2.67737	0.617434
2003	723	天宇电气	石油加工、炼焦及核燃料加工业	C25	福建省	350000	1997	正常上市	1.56537	0	0	0	0	0	0	20.3809	0.038358	0	0.272727	46.01	4.68	1.94591	0.217344	2.9343	0.646669
2021	727	冠捷科技	计算机、通信和其他电子设备制造业	C39	江苏省	320000	1997	正常上市	1.11543	0	0	0	0	0	0	24.4463	0.031795	1	0.375	24.51	26.5	3.21888	0.096824	20.4597	0.823629
2020	727	*ST 东科	计算机、通信和其他电子设备制造业	C39	江苏省	320000	1997	正常上市	1.08378	28	3.3673	27	3.3322	1	0.693147	24.3076	0.02824	0	0.333333	24.51	27.61	3.17805	0.07719	23.8451	0.832917
2019	727	华东科技	计算机、通信和其他电子设备制造业	C39	江苏省	320000	1997	正常上市	1.07294	130	4.8752	116	4.76217	14	2.70805	23.7899	-0.450869	0	0.272727	24.51	27.43	3.13549	0.719401	5.17724	0.671635
2018	727	华东科技	计算机、通信和其他电子设备制造业	C39	江苏省	320000	1997	正常上市	0.797521	100	4.61512	85	4.45435	15	2.77259	24.1949	-0.050626	0	0.4	24.51	27.27	3.09104	0.708639	3.28637	0.480273
2017	727	华东科技	计算机、通信和其他电子设备制造业	C39	江苏省	320000	1997	正常上市	0.879012	96	4.57471	70	4.26268	26	3.29584	24.2431	0.001856	0	0.272727	24.51	27.18	3.04452	0.730334	3.13358	0.456483
2015	727	华东科技	计算机、通信和其他电子设备制造业	C39	江苏省	320000	1997	正常上市	1.02076	0	0	0	0	0	0	24.1878	0.000543	0	0.384615	24.51	59.81	2.94444	0.02671	2.97302	0.429287
2014	727	华东科技	计算机、通信和其他电子设备制造业	C39	江苏省	320000	1997	正常上市	1.1999	2	1.09861	1	0.693147	1	0.693147	23.1691	0.001289	0	0.375	22.7	7.96	2.89037	0.024931	32.0912	0.963605
2012	727	华东科技	计算机、通信和其他电子设备制造业	C39	江苏省	320000	1997	正常上市	1.94733	3	1.38629	1	0.693147	2	1.09861	20.8972	-0.060888	0	0.5	22.7	7.55	2.77259	0.407954	2.58134	0.649412
2011	727	华东科技	计算机、通信和其他电子设备制造业	C39	江苏省	320000	1997	正常上市	2.44766	2	1.09861	0	0	2	1.09861	20.7682	-0.015563	0	0.333333	25.77	13.83	2.70805	0.403646	1.97321	0.509178
2010	727	华东科技	计算机、通信和其他电子设备制造业	C39	江苏省	320000	1997	正常上市	4.37945	0	0	0	0	0	0	20.7528	-0.037854	0	0.333333	25.77	13.56	2.63906	0.46094	1.97773	0.496311
2009	727	华东科技	电气机械及器材制造业	C38	江苏省	320000	1997	正常上市	3.33862	0	0	0	0	0	0	20.8048	0.006778	0	0.333333	25.77	13.41	2.56495	0.346788	2.27654	0.499355
2008	727	华东科技	电气机械及器材制造业	C38	江苏省	320000	1997	正常上市	1.31716	0	0	0	0	0	0	20.8845	0.013829	0	0.333333	25.77	15.65	2.48491	0.349015	2.48152	0.536085
2007	727	华东科技	电气机械及器材制造业	C38	江苏省	320000	1997	正常上市	2.53603	0	0	0	0	0	0	21.0069	-0.335364	0	0.375	25.77	14.6	2.3979	0.284507	2.85714	0.581401
2006	727	华东科技	电气机械及器材制造业	C38	江苏省	320000	1997	正常上市	1.05467	0	0	0	0	0	0	21.3635	0.001809	0	0.333333	25.78	11.33	2.30259	0.19669	1.97563	0.473274
2005	727	华东科技	电气机械及器材制造业	C38	江苏省	320000	1997	正常上市	0.965337	0	0	0	0	0	0	21.4189	-0.096869	0	0.333333	45.2	6.31	2.19722	0.203803	2.11744	0.501247
2004	727	华东科技	电气机械及器材制造业	C38	江苏省	320000	1997	正常上市	1.10456	0	0	0	0	0	0	21.4733	0.005132	0	0.333333	45.2	6.14	2.07944	0.201988	1.86192	0.431034
2003	727	华东科技	电气机械及器材制造业	C38	江苏省	320000	1997	正常上市	1.12564	0	0	0	0	0	0	21.4328	-0.005613	0	0.333333	45.2	1.57	1.94591	0.181612	1.84149	0.423906
2021	729	燕京啤酒	酒、饮料和精制茶制造业	C15	北京市	110000	1997	正常上市	1.45393	0	0	0	0	0	0	23.6896	0.01508	1	0.333333	57.4	12.41	3.21888	0.434884	1.44817	0.280536
2020	729	燕京啤酒	酒、饮料和精制茶制造业	C15	北京市	110000	1997	正常上市	1.48793	1	0.693147	1	0.693147	0	0	23.6405	0.015405	1	0.388889	57.4	15.69	3.17805	0.478346	1.39653	0.249432
2019	729	燕京啤酒	酒、饮料和精制茶制造业	C15	北京市	110000	1997	正常上市	1.22363	0	0	0	0	0	0	23.6225	0.014508	1	0.333333	57.4	14.53	3.13549	0.518154	1.38309	0.239317
2018	729	燕京啤酒	酒、饮料和精制茶制造业	C15	北京市	110000	1997	正常上市	1.10783	0	0	0	0	0	0	23.5963	0.012666	1	0.333333	57.4	14.45	3.09104	0.539421	1.36287	0.222442
2017	729	燕京啤酒	酒、饮料和精制茶制造业	C15	北京市	110000	1997	正常上市	1.26178	0	0	0	0	0	0	23.6192	0.009532	1	0.391304	57.4	11.54	3.04452	0.556267	1.40856	0.244309
2016	729	燕京啤酒	酒、饮料和精制茶制造业	C15	北京市	110000	1997	正常上市	1.28815	0	0	0	0	0	0	23.628	0.017466	0	0.333333	57.4	12.2	2.99573	0.553427	1.42768	0.250548
2015	729	燕京啤酒	酒、饮料和精制茶制造业	C15	北京市	110000	1997	正常上市	1.46378	1	0.693147	0	0	1	0.693147	23.6269	0.034394	0	0.375	57.39	13.27	2.94444	0.5737	1.43849	0.249397
2014	729	燕京啤酒	酒、饮料和精制茶制造业	C15	北京市	110000	1997	正常上市	1.42641	0	0	0	0	0	0	23.664	0.041818	0	0.3125	57.57	11.32	2.89037	0.559323	1.54531	0.293291
2013	729	燕京啤酒	酒、饮料和精制茶制造业	C15	北京市	110000	1997	正常上市	1.46165	0	0	0	0	0	0	23.663	0.041325	0	0.333333	57.46	12.81	2.83321	0.539738	1.61073	0.315442
2012	729	燕京啤酒	酒、饮料和精制茶制造业	C15	北京市	110000	1997	正常上市	1.15407	0	0	0	0	0	0	23.6258	0.035872	0	0.375	57.48	11.56	2.77259	0.481038	1.86833	0.394951
2011	729	燕京啤酒	酒、饮料和精制茶制造业	C15	北京市	110000	1997	正常上市	1.32359	2	1.09861	0	0	2	1.09861	23.5375	0.055	1	0.333333	56.48	13.61	2.70805	0.517421	1.90563	0.392086
2010	729	燕京啤酒	酒、饮料和精制茶制造业	C15	北京市	110000	1997	正常上市	1.39533	0	0	0	0	0	0	23.4091	0.059183	1	0.333333	56.48	9.45	2.63906	0.509561	1.7945	0.351875
2009	729	燕京啤酒	酒、饮料和精制茶制造业	C15	北京市	110000	1997	正常上市	1.49433	0	0	0	0	0	0	23.1964	0.063454	1	0.333333	56.48	15.6	2.56495	0.577849	1.61251	0.270995
2008	729	燕京啤酒	酒、饮料和精制茶制造业	C15	北京市	110000	1997	正常上市	1.27093	0	0	0	0	0	0	23.176	0.046555	1	0.285714	56.48	15.09	2.48491	0.551457	1.67846	0.303614
2007	729	燕京啤酒	酒、饮料和精制茶制造业	C15	北京市	110000	1997	正常上市	1.66808	0	0	0	0	0	0	23.1111	0.045321	1	0.333333	54.1	11.73	2.3979	0.528706	1.97892	0.396602
2006	729	燕京啤酒	酒、饮料和精制茶制造业	C15	北京市	110000	1997	正常上市	1.22424	0	0	0	0	0	0	22.8951	0.042257	1	0.333333	54.1	12.87	2.30259	0.658128	1.67795	0.286642
2005	729	燕京啤酒	酒、饮料和精制茶制造业	C15	北京市	110000	1997	正常上市	1.05357	0	0	0	0	0	0	22.7982	0.041534	1	0.357143	68.07	13.14	2.19722	0.657782	1.76625	0.316047
2004	729	燕京啤酒	酒、饮料和精制茶制造业	C15	北京市	110000	1997	正常上市	1.10797	0	0	0	0	0	0	22.7212	0.045989	1	0.333333	68.58	13.88	2.07944	0.588947	1.75113	0.287768
2003	729	燕京啤酒	酒、饮料和精制茶制造业	C15	北京市	110000	1997	正常上市	1.08616	0	0	0	0	0	0	22.5167	0.0446	1	0.230769	69.32	4.39	1.94591	0.535275	1.52036	0.266556
2021	731	四川美丰	化学原料及化学制品制造业	C26	四川省	510000	1997	正常上市	1.56066	1	0.693147	0	0	1	0.693147	22.2076	0.149329	1	0.625	12.3	10.46	3.21888	0.410139	1.29081	0.182593
2020	731	四川美丰	化学原料及化学制品制造业	C26	四川省	510000	1997	正常上市	1.01168	0	0	0	0	0	0	22.1106	0.024649	1	0.5	12.18	13.95	3.17805	0.500758	1.3927	0.258242
2019	731	四川美丰	化学原料及化学制品制造业	C26	四川省	510000	1997	正常上市	1.04757	0	0	0	0	0	0	22.064	0.022652	1	0.461538	12.18	22.01	3.13549	0.573616	1.36451	0.241156
2018	731	四川美丰	化学原料及化学制品制造业	C26	四川省	510000	1997	正常上市	1.01748	0	0	0	0	0	0	22.1461	0.053714	0	0.428571	12.18	15.41	3.09104	0.570002	1.48232	0.301759
2017	731	四川美丰	化学原料及化学制品制造业	C26	四川省	510000	1997	正常上市	1.45839	0	0	0	0	0	0	22.1989	0.033786	0	0.444444	12.18	11	3.04452	0.59001	1.66756	0.379058
2016	731	四川美丰	化学原料及化学制品制造业	C26	四川省	510000	1997	正常上市	1.70357	0	0	0	0	0	0	22.2797	-0.055206	1	0.444444	12.18	8.51	2.99573	0.471661	1.92217	0.458667
2015	731	四川美丰	化学原料及化学制品制造业	C26	四川省	510000	1997	正常上市	1.56559	0	0	0	0	0	0	22.3492	0.011202	0	0.454545	12.18	9.57	2.94444	0.472319	1.87219	0.443636
2014	731	四川美丰	化学原料及化学制品制造业	C26	四川省	510000	1997	正常上市	1.53804	0	0	0	0	0	0	22.2329	-0.054226	0	0.428571	12.18	9.95	2.89037	0.519867	1.69985	0.389171
2013	731	四川美丰	化学原料及化学制品制造业	C26	四川省	510000	1997	正常上市	1.58311	0	0	0	0	0	0	22.2967	0.035077	0	0.428571	12.18	15	2.83321	0.214848	1.64159	0.370309
2012	731	四川美丰	化学原料及化学制品制造业	C26	四川省	510000	1997	正常上市	1.30528	0	0	0	0	0	0	22.2171	0.06001	0	0.454545	14.34	13.9	2.77259	0.254342	1.92481	0.487652
2011	731	四川美丰	化学原料及化学制品制造业	C26	四川省	510000	1997	正常上市	1.27111	0	0	0	0	0	0	22.0713	0.069511	0	0.428571	14.34	9.88	2.70805	0.332435	1.82205	0.449351
2010	731	四川美丰	化学原料及化学制品制造业	C26	四川省	510000	1997	正常上市	1.3792	0	0	0	0	0	0	22.0174	0.024771	0	0.375	14.42	8.73	2.63906	0.394173	1.95185	0.480263
2009	731	四川美丰	化学原料及化学制品制造业	C26	四川省	510000	1997	正常上市	1.96254	0	0	0	0	0	0	21.7866	0.022791	0	0.375	14.42	15.78	2.56495	0.451984	1.70453	0.402279
2008	731	四川美丰	化学原料及化学制品制造业	C26	四川省	510000	1997	正常上市	1.27313	0	0	0	0	0	0	22.0791	0.041812	0	0.307692	14.42	30.96	2.48491	0.476054	2.37309	0.532216
2007	731	四川美丰	化学原料及化学制品制造业	C26	四川省	510000	1997	正常上市	2.24482	0	0	0	0	0	0	21.636	0.129865	0	0.333333	14.42	36.77	2.3979	0.523229	1.74562	0.40827
2006	731	S 川美丰	化学原料及化学制品制造业	C26	四川省	510000	1997	正常上市	1.31191	0	0	0	0	0	0	21.5386	0.112681	0	0.3	18.33	39.89	2.30259	0.538672	1.79936	0.437389
2005	731	四川美丰	化学原料及化学制品制造业	C26	四川省	510000	1997	正常上市	1.19535	0	0	0	0	0	0	21.2063	0.147755	0	0.5	18.33	41.12	2.19722	0.777379	1.44089	0.298396
2004	731	四川美丰	化学原料及化学制品制造业	C26	四川省	510000	1997	正常上市	1.46408	0	0	0	0	0	0	21.0962	0.126695	0	0.333333	18.33	47	2.07944	0.601689	1.452	0.30551
2003	731	四川美丰	化学原料及化学制品制造业	C26	四川省	510000	1997	正常上市	1.43231	1	0.693147	0	0	1	0.693147	20.9795	0.086703	0	0.333333	18.33	41.92	1.94591	0.672538	1.43126	0.301548
2021	733	振华科技	计算机、通信和其他电子设备制造业	C39	贵州省	520000	1997	正常上市	6.11588	0	0	0	0	0	0	23.132	0.134586	0	0.545455	32.73	15.71	3.21888	0.129413	1.49442	0.331475
2020	733	振华科技	计算机、通信和其他电子设备制造业	C39	贵州省	520000	1997	正常上市	3.71533	0	0	0	0	0	0	22.9158	0.067258	0	0.5	32.94	15.74	3.17805	0.141727	1.50025	0.333333
2019	733	振华科技	计算机、通信和其他电子设备制造业	C39	贵州省	520000	1997	正常上市	1.35843	11	2.48491	5	1.79176	6	1.94591	22.8943	0.033686	0	0.571429	32.94	15.54	3.13549	0.14711	1.63016	0.385993
2018	733	振华科技	计算机、通信和其他电子设备制造业	C39	贵州省	520000	1997	正常上市	1.0596	39	3.68888	20	3.04452	19	2.99573	23.0398	0.025363	0	0.666667	32.94	13.32	3.09104	0.137159	2.10155	0.509665
2017	733	振华科技	计算机、通信和其他电子设备制造业	C39	贵州省	520000	1997	正常上市	1.2997	19	2.99573	9	2.30259	10	2.3979	22.9202	0.023083	0	0.571429	36.13	6.21	3.04452	0.16482	2.16795	0.522396
2016	733	振华科技	计算机、通信和其他电子设备制造业	C39	贵州省	520000	1997	正常上市	1.48378	26	3.29584	15	2.77259	11	2.48491	22.8252	0.02297	0	0.5	36.13	8.96	2.99573	0.135364	2.05268	0.505255
2015	733	振华科技	计算机、通信和其他电子设备制造业	C39	贵州省	520000	1997	正常上市	2.08757	18	2.94444	9	2.30259	9	2.30259	22.6188	0.02798	0	0.571429	36.13	11.82	2.94444	0.13944	1.89145	0.426532
2014	733	振华科技	计算机、通信和其他电子设备制造业	C39	贵州省	520000	1997	正常上市	1.42968	5	1.79176	1	0.693147	4	1.60944	22.3853	0.025349	0	0.454545	36.13	18.13	2.89037	0.181834	1.57926	0.322581
2013	733	振华科技	计算机、通信和其他电子设备制造业	C39	贵州省	520000	1997	正常上市	1.17538	5	1.79176	4	1.60944	1	0.693147	22.0514	0.026951	0	0.428571	36.13	6.4111	2.83321	0.20079	1.69314	0.340223
2012	733	振华科技	计算机、通信和其他电子设备制造业	C39	贵州省	520000	1997	正常上市	0.938057	0	0	0	0	0	0	22.0329	0.024998	0	0.555556	36.13	3.32	2.77259	0.208562	1.72808	0.344399
2011	733	振华科技	计算机、通信和其他电子设备制造业	C39	贵州省	520000	1997	正常上市	0.965943	0	0	0	0	0	0	22.0235	0.013372	0	0.428571	36.13	2.91	2.70805	0.209229	1.76358	0.353134
2010	733	振华科技	计算机、通信和其他电子设备制造业	C39	贵州省	520000	1997	正常上市	1.50742	5	1.79176	2	1.09861	3	1.38629	21.955	0.0136	0	0.428571	36.13	2.76	2.63906	0.208718	1.68652	0.334987
2009	733	振华科技	计算机、通信和其他电子设备制造业	C39	贵州省	520000	1997	正常上市	1.86641	6	1.94591	2	1.09861	4	1.60944	21.8776	0.013467	0	0.5	36.13	3.97	2.56495	0.217291	1.61015	0.308575
2008	733	振华科技	计算机、通信和其他电子设备制造业	C39	贵州省	520000	1997	正常上市	0.845532	0	0	0	0	0	0	21.8138	0.012625	0	0.428571	36.13	3	2.48491	0.264112	1.55243	0.285417
2007	733	振华科技	计算机、通信和其他电子设备制造业	C39	贵州省	520000	1997	正常上市	1.32829	4	1.60944	3	1.38629	1	0.693147	21.7568	0.014888	0	0.428571	36.13	2.97	2.3979	0.260903	1.4992	0.266524
2006	733	振华科技	计算机、通信和其他电子设备制造业	C39	贵州省	520000	1997	正常上市	0.92757	0	0	0	0	0	0	21.725	0.013618	0	0.428571	36.13	2.81	2.30259	0.325691	1.44763	0.24495
2005	733	振华科技	计算机、通信和其他电子设备制造业	C39	贵州省	520000	1997	正常上市	0.895277	0	0	0	0	0	0	21.6412	0.007773	0	0.285714	50.3	1.15	2.19722	0.327413	1.34769	0.241613
2004	733	振华科技	计算机、通信和其他电子设备制造业	C39	贵州省	520000	1997	正常上市	1.00156	0	0	0	0	0	0	21.5678	0.007416	0	0.285714	50.3	1.34	2.07944	0.333303	1.26467	0.192136
2003	733	振华科技	计算机、通信和其他电子设备制造业	C39	贵州省	520000	1997	正常上市	1.07929	0	0	0	0	0	0	21.6242	0.012141	0	0.285714	50.3	2.68	1.94591	0.229107	1.35126	0.237368
2021	737	北方铜业	化学原料及化学制品制造业	C26	山西省	140000	1997	正常上市	1.34221	0	0	0	0	0	0	22.8395	0.100932	0	0.368421	49.07	28.3	3.21888	0.409274	2.18709	0.542651
2020	737	ST 南风	化学原料及化学制品制造业	C26	山西省	140000	1997	正常上市	2.7504	0	0	0	0	0	0	20.9512	0.073124	0	0.333333	25.69	11.05	3.17805	0.313636	2.50349	0.591879
2019	737	ST 南风	化学原料及化学制品制造业	C26	山西省	140000	1997	正常上市	1.77156	0	0	0	0	0	0	21.1775	-0.029747	0	0.333333	25.69	9.44	3.13549	0.321565	4.06137	0.747302
2018	737	*ST 南风	化学原料及化学制品制造业	C26	山西省	140000	1997	正常上市	1.73682	0	0	0	0	0	0	21.1756	0.165722	0	0.272727	25.69	8.19	3.09104	0.269543	4.12598	0.749364
2016	737	南风化工	化学原料及化学制品制造业	C26	山西省	140000	1997	正常上市	2.4098	0	0	0	0	0	0	21.7515	0.006446	0	0.363636	25.69	9.21	2.99573	0.339871	16.4567	0.949928
2015	737	南风化工	化学原料及化学制品制造业	C26	山西省	140000	1997	正常上市	2.23456	0	0	0	0	0	0	21.8262	-0.073864	0	0.333333	25.69	7.87	2.94444	0.329584	20.3581	0.959841
2014	737	南风化工	化学原料及化学制品制造业	C26	山西省	140000	1997	正常上市	1.77647	0	0	0	0	0	0	21.84	0.016316	0	0.454545	25.69	9.48	2.89037	0.339146	8.28812	0.887725
2013	737	南风化工	化学原料及化学制品制造业	C26	山西省	140000	1997	正常上市	1.71695	0	0	0	0	0	0	21.901	-0.039836	0	0.272727	25.69	8.03	2.83321	0.393641	9.52758	0.909147
2012	737	南风化工	化学原料及化学制品制造业	C26	山西省	140000	1997	正常上市	1.96985	0	0	0	0	0	0	21.9319	0.042968	0	0.230769	25.69	7.08	2.77259	0.361753	7.00921	0.86384
2011	737	*ST 南风	化学原料及化学制品制造业	C26	山西省	140000	1997	正常上市	1.41577	0	0	0	0	0	0	22.0289	0.033463	0	0.333333	25.69	7.39	2.70805	0.422812	10.9269	0.895393
2010	737	南风化工	化学原料及化学制品制造业	C26	山西省	140000	1997	正常上市	1.81844	0	0	0	0	0	0	21.9668	-0.14215	0	0.333333	25.62	7.82	2.63906	0.459956	12.1984	0.855248
2009	737	南风化工	化学原料及化学制品制造业	C26	山西省	140000	1997	正常上市	1.64835	0	0	0	0	0	0	22.0394	-0.185775	0	0.333333	26.43	7.52	2.56495	0.395877	4.85294	0.734513
2008	737	南风化工	化学原料及化学制品制造业	C26	山西省	140000	1997	正常上市	1.11202	0	0	0	0	0	0	22.1316	0.02102	1	0.333333	26.43	7.43	2.48491	0.355656	2.78732	0.589875
2007	737	南风化工	化学原料及化学制品制造业	C26	山西省	140000	1997	正常上市	1.72726	0	0	0	0	0	0	22.0732	0.025917	1	0.333333	26.427	7.523	2.3979	0.480215	2.62918	0.561836
2006	737	南风化工	化学原料及化学制品制造业	C26	山西省	140000	1997	正常上市	0.953555	0	0	0	0	0	0	22.0262	0.017794	1	0.333333	31.37	7.729	2.30259	0.505444	2.54144	0.549457
2005	737	南风化工	化学原料及化学制品制造业	C26	山西省	140000	1997	正常上市	0.945491	0	0	0	0	0	0	22.0294	0.006668	1	0.333333	44.65	10.17	2.19722	0.398807	2.58725	0.557692
2004	737	南风化工	化学原料及化学制品制造业	C26	山西省	140000	1997	正常上市	0.995209	0	0	0	0	0	0	22.0073	0.004519	0	0.222222	44.65	9.98	2.07944	0.38887	2.55194	0.552755
2003	737	南风化工	化学原料及化学制品制造业	C26	山西省	140000	1997	正常上市	1.06765	0	0	0	0	0	0	21.9438	0.0141	0	0.222222	44.65	9.95	1.94591	0.403155	2.40696	0.521688
2014	748	长城信息	计算机、通信和其他电子设备制造业	C39	湖南省	430000	1997	终止上市	4.07364	53	3.98898	19	2.99573	34	3.55535	22.1168	0.024345	0	0.333333	20.17	16.63	2.89037	0.054513	1.72474	0.401092
2013	748	长城信息	计算机、通信和其他电子设备制造业	C39	湖南省	430000	1997	终止上市	2.90447	32	3.49651	10	2.3979	22	3.13549	21.7667	0.030827	0	0.4375	20.18	17.97	2.83321	0.080108	2.18217	0.500881
2012	748	长城信息	计算机、通信和其他电子设备制造业	C39	湖南省	430000	1997	终止上市	1.25891	22	3.13549	5	1.79176	17	2.89037	21.5815	0.034519	0	0.363636	20.18	5.28	2.77259	0.104447	1.92571	0.427724
2011	748	长城信息	计算机、通信和其他电子设备制造业	C39	湖南省	430000	1997	终止上市	1.30447	9	2.30259	0	0	9	2.30259	21.4794	0.019647	0	0.363636	20.18	10.19	2.70805	0.084296	1.80508	0.39493
2010	748	长城信息	计算机、通信和其他电子设备制造业	C39	湖南省	430000	1997	终止上市	1.93606	13	2.63906	0	0	13	2.63906	21.3508	0.020855	0	0.333333	20.18	10.61	2.63906	0.099487	1.62165	0.324079
2009	748	长城信息	计算机、通信和其他电子设备制造业	C39	湖南省	430000	1997	终止上市	2.47163	12	2.56495	3	1.38629	9	2.30259	21.2954	0.125624	0	0.333333	20.18	15.59	2.56495	0.0933	1.56261	0.290801
2008	748	长城信息	计算机、通信和其他电子设备制造业	C39	湖南省	430000	1997	终止上市	1.46247	14	2.70805	3	1.38629	11	2.48491	21.0788	0.046886	0	0.333333	20.18	18.19	2.48491	0.071615	1.54538	0.322705
2007	748	长城信息	计算机、通信和其他电子设备制造业	C39	湖南省	430000	1997	终止上市	3.31011	4	1.60944	1	0.693147	3	1.38629	21.166	0.04163	0	0.333333	20.18	20.96	2.3979	0.099467	1.75654	0.395633
2006	748	*ST 信息	计算机、通信和其他电子设备制造业	C39	湖南省	430000	1997	终止上市	1.3811	1	0.693147	0	0	1	0.693147	20.9725	0.024905	0	0.272727	20.18	22.96	2.30259	0.086961	1.4903	0.287841
2005	748	ST 信息	计算机、通信和其他电子设备制造业	C39	湖南省	430000	1997	终止上市	0.916824	12	2.56495	3	1.38629	9	2.30259	21.0359	-0.057503	0	0.272727	29.27	21.01	2.19722	0.109888	1.47896	0.289759
2004	748	湘计算机	计算机、通信和其他电子设备制造业	C39	湖南省	430000	1997	终止上市	1.00683	0	0	0	0	0	0	21.0739	-0.069224	0	0.272727	29.27	21.07	2.07944	0.10574	1.41013	0.248873
2003	748	湘计算机	计算机、通信和其他电子设备制造业	C39	湖南省	430000	1997	终止上市	1.15159	0	0	0	0	0	0	21.1737	0.00411	0	0.272727	29.27	20.62	1.94591	0.099322	1.41734	0.255322
2021	751	锌业股份	有色金属冶炼及压延加工业	C32	辽宁省	210000	1997	正常上市	1.30788	0	0	0	0	0	0	22.8335	0.027859	0	0.5	23.59	2.9	3.21888	0.219243	2.8157	0.644727
2020	751	锌业股份	有色金属冶炼及压延加工业	C32	辽宁省	210000	1997	正常上市	1.40059	0	0	0	0	0	0	22.3987	0.043781	0	0.333333	23.59	3.01	3.17805	0.220956	1.86357	0.463396
2019	751	锌业股份	有色金属冶炼及压延加工业	C32	辽宁省	210000	1997	正常上市	1.4192	0	0	0	0	0	0	22.2461	0.044241	0	0.333333	23.59	2.48	3.13549	0.239563	1.74202	0.426172
2018	751	锌业股份	有色金属冶炼及压延加工业	C32	辽宁省	210000	1997	正常上市	1.34031	0	0	0	0	0	0	22.2644	0.011365	0	0.333333	23.59	2.91	3.09104	0.193306	1.9226	0.479872
2017	751	锌业股份	有色金属冶炼及压延加工业	C32	辽宁省	210000	1997	正常上市	2.16743	0	0	0	0	0	0	22.1488	0.051979	0	0.4	23.59	2.58	3.04452	0.199692	1.75084	0.428846
2016	751	锌业股份	有色金属冶炼及压延加工业	C32	辽宁省	210000	1997	正常上市	2.41877	0	0	0	0	0	0	22.1452	0.032424	0	0.333333	23.59	4	2.99573	0.19599	1.91898	0.483474
2015	751	锌业股份	有色金属冶炼及压延加工业	C32	辽宁省	210000	1997	正常上市	2.93371	0	0	0	0	0	0	22.0161	0.024916	0	0.5	23.59	2.08	2.94444	0.241886	1.79901	0.44908
2014	751	锌业股份	有色金属冶炼及压延加工业	C32	辽宁省	210000	1997	正常上市	2.96558	2	1.09861	2	1.09861	0	0	21.9259	0.0267	0	0.3	23.59	1.32	2.89037	0.277025	1.7213	0.424151
2011	751	锌业股份	有色金属冶炼及压延加工业	C32	辽宁省	210000	1997	正常上市	1.58921	1	0.693147	1	0.693147	0	0	22.7189	-0.1475	0	0.5	33.77	1.34	2.70805	0.337672	60.2539	0.979611
2010	751	锌业股份	有色金属冶炼及压延加工业	C32	辽宁省	210000	1997	正常上市	1.94806	0	0	0	0	0	0	22.971	-0.061603	0	0.444444	38.17	1.55	2.63906	0.278761	7.82314	0.869216
2009	751	锌业股份	有色金属冶炼及压延加工业	C32	辽宁省	210000	1997	正常上市	1.70852	0	0	0	0	0	0	22.8208	0.007761	0	0.444444	38.17	2.16	2.56495	0.320226	4.54322	0.776455
2008	751	锌业股份	有色金属冶炼及压延加工业	C32	辽宁省	210000	1997	正常上市	1.11676	1	0.693147	1	0.693147	0	0	22.7088	-0.134632	0	0.444444	38.17	2.06	2.48491	0.360491	4.21958	0.758479
2007	751	锌业股份	有色金属冶炼及压延加工业	C32	辽宁省	210000	1997	正常上市	2.1646	0	0	0	0	0	0	22.886	-0.033086	0	0.333333	38.17	3.89	2.3979	0.296425	3.04127	0.66751
2006	751	锌业股份	有色金属冶炼及压延加工业	C32	辽宁省	210000	1997	正常上市	1.21304	0	0	0	0	0	0	22.758	0.031479	0	0.272727	43.17	5.65	2.30259	0.288456	2.52309	0.60366
2005	751	锌业股份	有色金属冶炼及压延加工业	C32	辽宁省	210000	1997	正常上市	0.990567	0	0	0	0	0	0	22.5687	0.001	0	0.363636	56.1	4.72	2.19722	0.189561	2.29384	0.56405
2004	751	锌业股份	有色金属冶炼及压延加工业	C32	辽宁省	210000	1997	正常上市	1.02983	0	0	0	0	0	0	22.4073	0.01172	0	0.333333	58.71	2.24	2.07944	0.242671	1.94899	0.486913
2003	751	锌业股份	有色金属冶炼及压延加工业	C32	辽宁省	210000	1997	正常上市	1.17834	0	0	0	0	0	0	22.2869	0.013494	0	0.333333	58.71	2.31	1.94591	0.29572	1.76823	0.434673
2021	756	新华制药	医药制造业	C27	山东省	370000	1996	正常上市	1.31623	1	0.693147	1	0.693147	0	0	22.7155	0.049383	0	0.375	32.6546	38.7084	3.21888	0.435774	2.11419	0.502046
2020	756	新华制药	医药制造业	C27	山东省	370000	1996	正常上市	1.23629	3	1.38629	2	1.09861	1	0.693147	22.6824	0.048938	0	0.454545	32.94	42.59	3.17805	0.439494	2.20006	0.521923
2019	756	新华制药	医药制造业	C27	山东省	370000	1996	正常上市	1.1563	1	0.693147	1	0.693147	0	0	22.5852	0.050204	0	0.375	32.94	40.6	3.13549	0.436131	2.16773	0.516625
2018	756	新华制药	医药制造业	C27	山东省	370000	1996	正常上市	1.0711	1	0.693147	1	0.693147	0	0	22.5009	0.046362	0	0.444444	32.94	38.56	3.09104	0.44474	2.20171	0.527383
2017	756	新华制药	医药制造业	C27	山东省	370000	1996	正常上市	1.50158	2	1.09861	1	0.693147	1	0.693147	22.3861	0.041954	0	0.375	34.46	42.43	3.04452	0.408238	2.12661	0.510808
2016	756	新华制药	医药制造业	C27	山东省	370000	1996	正常上市	1.511	0	0	0	0	0	0	22.2757	0.028171	0	0.375	34.46	36.76	2.99573	0.449098	2.37575	0.559602
2015	756	新华制药	医药制造业	C27	山东省	370000	1996	正常上市	1.62057	0	0	0	0	0	0	22.2256	0.020927	0	0.444444	34.46	35.9	2.94444	0.460901	2.38429	0.558326
2014	756	新华制药	医药制造业	C27	山东省	370000	1996	正常上市	1.27432	0	0	0	0	0	0	22.169	0.016097	0	0.5	35.08	33.99	2.89037	0.465459	2.33114	0.549588
2013	756	新华制药	医药制造业	C27	山东省	370000	1996	正常上市	1.07352	0	0	0	0	0	0	22.0711	0.009952	0	0.333333	36.32	35.46	2.83321	0.365347	2.18693	0.533385
2012	756	新华制药	医药制造业	C27	山东省	370000	1996	正常上市	1.04525	0	0	0	0	0	0	22.0119	0.007238	0	0.333333	36.32	35.26	2.77259	0.392194	2.08866	0.510198
2011	756	新华制药	医药制造业	C27	山东省	370000	1996	正常上市	1.14565	0	0	0	0	0	0	21.8232	0.026503	0	0.4	36.32	35.61	2.70805	0.353891	1.75673	0.417443
2010	756	新华制药	医药制造业	C27	山东省	370000	1996	正常上市	1.4398	0	0	0	0	0	0	21.7312	0.037512	0	0.25	36.31	35.84	2.63906	0.366979	1.63387	0.374088
2009	756	新华制药	医药制造业	C27	山东省	370000	1996	正常上市	1.21698	0	0	0	0	0	0	21.6887	0.040339	0	0.4	35.91	38.55	2.56495	0.366139	1.6071	0.364128
2008	756	新华制药	医药制造业	C27	山东省	370000	1996	正常上市	1.02976	0	0	0	0	0	0	21.4943	0.018352	0	0.545455	35.7	38.59	2.48491	0.44217	1.48796	0.312072
2007	756	新华制药	医药制造业	C27	山东省	370000	1996	正常上市	1.26291	0	0	0	0	0	0	21.5435	0.016798	0	0.444444	35.7	38.78	2.3979	0.375769	1.36315	0.243945
2006	756	新华制药	医药制造业	C27	山东省	370000	1996	正常上市	1.01232	0	0	0	0	0	0	21.3545	0.011661	0	0.363636	35.7	39.27	2.30259	0.414223	1.39985	0.283723
2005	756	新华制药	医药制造业	C27	山东省	370000	1996	正常上市	1.00172	0	0	0	0	0	0	21.5149	0.001669	0	0.444444	46.89	34.25	2.19722	0.365824	1.64334	0.390802
2004	756	新华制药	医药制造业	C27	山东省	370000	1996	正常上市	1.04087	0	0	0	0	0	0	21.5553	-0.024623	0	0.4	46.89	34.21	2.07944	0.303069	1.71493	0.41584
2003	756	新华制药	医药制造业	C27	山东省	370000	1996	正常上市	1.09607	0	0	0	0	0	0	21.458	0.020135	0	0.4	46.89	34	1.94591	0.335291	1.47558	0.320432
2021	758	中色股份	有色金属矿采选业	B09	北京市	110000	1997	正常上市	1.12091	0	0	0	0	0	0	23.6672	0.011633	0	0.25	33.75	7.52	3.21888	0.102608	4.17822	0.555029
2020	758	中色股份	有色金属矿采选业	B09	北京市	110000	1997	正常上市	1.04574	0	0	0	0	0	0	23.8188	0.006339	0	0.333333	33.75	12.78	3.17805	0.096249	4.83377	0.59276
2019	758	中色股份	有色金属矿采选业	B09	北京市	110000	1997	正常上市	1.00402	0	0	0	0	0	0	23.9541	-0.045982	0	0.272727	33.75	12.79	3.13549	0.117845	5.26754	0.662846
2018	758	中色股份	有色金属矿采选业	B09	北京市	110000	1997	正常上市	0.917583	0	0	0	0	0	0	23.9461	0.00987	0	0.333333	33.75	12.93	3.09104	0.137121	4.8493	0.631076
2017	758	中色股份	有色金属矿采选业	B09	北京市	110000	1997	正常上市	1.26607	0	0	0	0	0	0	23.8305	0.016497	0	0.272727	33.75	10.92	3.04452	0.166177	4.41374	0.699911
2016	758	中色股份	有色金属矿采选业	B09	北京市	110000	1997	正常上市	1.38297	2	1.09861	0	0	2	1.09861	23.89	0.014435	0	0.333333	33.75	13.5	2.99573	0.154051	4.71395	0.720185
2015	758	中色股份	有色金属矿采选业	B09	北京市	110000	1997	正常上市	1.33723	0	0	0	0	0	0	23.8443	0.012893	0	0.3	33.75	16.04	2.94444	0.135228	4.82751	0.7221
2014	758	中色股份	有色金属矿采选业	B09	北京市	110000	1997	正常上市	1.38626	0	0	0	0	0	0	23.6766	0.016697	0	0.5	33.75	10.27	2.89037	0.149243	4.2021	0.667188
2013	758	中色股份	有色金属矿采选业	B09	北京市	110000	1997	正常上市	1.23293	0	0	0	0	0	0	23.5512	0.010242	0	0.333333	33.75	11.28	2.83321	0.170722	3.97602	0.628622
2012	758	中色股份	有色金属矿采选业	B09	北京市	110000	1997	正常上市	1.66254	0	0	0	0	0	0	23.4589	0.014624	0	0.333333	33.34	13.63	2.77259	0.1767	6.26829	0.70882
2011	758	中色股份	有色金属矿采选业	B09	北京市	110000	1997	正常上市	1.67121	0	0	0	0	0	0	23.2345	0.041142	0	0.333333	33.34	13.53	2.70805	0.214327	5.33795	0.659659
2010	758	中色股份	有色金属矿采选业	B09	北京市	110000	1997	正常上市	2.11213	0	0	0	0	0	0	23.0037	0.032361	0	0.333333	33.34	13.46	2.63906	0.178021	5.09958	0.608424
2009	758	中色股份	土木工程建筑业	E48	北京市	110000	1997	正常上市	1.46457	0	0	0	0	0	0	22.9326	0.028186	0	0.333333	33.34	15.19	2.56495	0.203491	5.2781	0.609221
2008	758	中色股份	土木工程建筑业	E48	北京市	110000	1997	正常上市	1.05882	0	0	0	0	0	0	22.8438	0.029987	0	0.333333	33.34	13.89	2.48491	0.143252	4.99461	0.628479
2007	758	中色股份	土木工程建筑业	E48	北京市	110000	1997	正常上市	2.53782	0	0	0	0	0	0	22.7943	0.096737	0	0.333333	33.34	20.94	2.3979	0.159871	4.78757	0.580613
2006	758	中色股份	土木工程建筑业	E48	北京市	110000	1997	正常上市	1.55179	0	0	0	0	0	0	21.9126	0.181307	0	0.333333	33.34	15.17	2.30259	0.221861	2.48675	0.478843
2005	758	中色股份	土木工程建筑业	E48	北京市	110000	1997	正常上市	1.31901	0	0	0	0	0	0	21.7008	0.073794	0	0.333333	42.89	14.39	2.19722	0.18385	2.18946	0.50602
2004	758	中色股份	土木工程建筑业	E48	北京市	110000	1997	正常上市	1.34756	0	0	0	0	0	0	21.5588	0.061356	0	0.333333	42.89	14.77	2.07944	0.100665	2.08688	0.488725
2003	758	中色建设	土木工程建筑业	E48	北京市	110000	1997	正常上市	1.45434	0	0	0	0	0	0	21.1641	0.05114	0	0.3	52.89	7.21	1.94591	0.161969	1.54935	0.307722
2019	760	*ST 斯太	汽车制造业	C36	湖北省	420000	1997	终止上市	2.44491	2	1.09861	0	0	2	1.09861	20.2966	-0.423549	0	0.333333	11.61	29.73	3.13549	0.166288	14.0368	0.93029
2018	760	斯太尔	汽车制造业	C36	湖北省	420000	1997	终止上市	3.12744	0	0	0	0	0	0	20.4979	-1.63917	0	0.3	15.23	31.78	3.09104	0.141575	1.48751	0.327737
2017	760	斯太尔	汽车制造业	C36	湖北省	420000	1997	终止上市	1.96225	2	1.09861	1	0.693147	1	0.693147	21.6012	-0.070598	0	0.307692	14.91	37.36	3.04452	0.131422	1.32562	0.245844
2016	760	斯太尔	汽车制造业	C36	湖北省	420000	1997	终止上市	2.80102	0	0	0	0	0	0	21.8195	0.014617	0	0.333333	14.91	42.39	2.99573	0.076964	1.48757	0.301036
2015	760	斯太尔	汽车制造业	C36	湖北省	420000	1997	终止上市	3.70308	0	0	0	0	0	0	21.3906	-0.100031	0	0.416667	15.21	45.85	2.94444	0.10962	1.28393	0.178553
2014	760	斯太尔	汽车制造业	C36	湖北省	420000	1997	终止上市	1.85367	0	0	0	0	0	0	21.6112	0.004053	0	0.3	15.21	47.03	2.89037	0.071841	1.52351	0.343374
2013	760	博盈投资	汽车制造业	C36	湖北省	420000	1997	终止上市	1.9375	0	0	0	0	0	0	21.6016	0.001417	0	0.2	15.21	47.29	2.83321	0.073384	1.48397	0.326423
2012	760	博盈投资	汽车制造业	C36	湖北省	420000	1997	终止上市	3.18101	0	0	0	0	0	0	20.5303	0.0056	1	0.333333	7.18	11.95	2.77259	0.145928	4.42091	0.773802
2011	760	博盈投资	汽车制造业	C36	湖北省	420000	1997	终止上市	2.18033	0	0	0	0	0	0	20.3474	0.009005	1	0.230769	7.18	13.05	2.70805	0.185059	3.77515	0.73511
2010	760	*ST 博盈	汽车制造业	C36	湖北省	420000	1997	终止上市	3.56703	0	0	0	0	0	0	20.1555	0.010507	1	0.333333	9.65	10.97	2.63906	0.196473	3.13843	0.562456
2009	760	博盈投资	汽车制造业	C36	湖北省	420000	1997	终止上市	3.7502	0	0	0	0	0	0	20.3176	-0.00623	1	0.333333	18.51	5.81	2.56495	0.190103	3.78693	0.722581
2008	760	博盈投资	汽车制造业	C36	湖北省	420000	1997	终止上市	1.49734	0	0	0	0	0	0	20.1601	-0.171424	0	0.5	18.51	25.36	2.48491	0.23642	3.12171	0.668072
2007	760	博盈投资	汽车制造业	C36	湖北省	420000	1997	终止上市	2.79965	0	0	0	0	0	0	20.255	0.10078	1	0.333333	21.2	23.95	2.3979	0.236554	2.19376	0.53394
2006	760	博盈投资	汽车制造业	C36	湖北省	420000	1997	终止上市	1.58936	0	0	0	0	0	0	20.2281	0.085492	0	0.333333	21.2	27.59	2.30259	0.182654	2.74921	0.6274
2005	760	*ST 博盈	汽车制造业	C36	湖北省	420000	1997	终止上市	1.07523	0	0	0	0	0	0	20.0485	0.0321	0	0.333333	22.4	30.95	2.19722	0.214425	2.91362	0.641469
2004	760	博盈投资	汽车制造业	C36	湖北省	420000	1997	终止上市	1.19881	0	0	0	0	0	0	19.9395	-0.351192	0	0.333333	22.4	31.94	2.07944	0.455476	2.89234	0.638931
2003	760	博盈投资	汽车制造业	C36	湖北省	420000	1997	终止上市	1.26245	0	0	0	0	0	0	20.1706	-0.053254	0	0.333333	22.4	33.14	1.94591	0.437834	1.741	0.400243
2021	768	中航西飞	铁路、船舶、航空航天和其它运输设备制造业	C37	陕西省	610000	1997	正常上市	2.18509	24	3.21888	24	3.21888	0	0	24.9998	0.00907	0	0.333333	38.18	25.95	3.21888	0.119919	4.5737	0.781359
2020	768	中航西飞	铁路、船舶、航空航天和其它运输设备制造业	C37	陕西省	610000	1997	正常上市	2.47532	0	0	0	0	0	0	24.7916	0.013294	1	0.4	38.18	27.1	3.17805	0.142214	3.81842	0.738112
2019	768	中航飞机	铁路、船舶、航空航天和其它运输设备制造业	C37	陕西省	610000	1997	正常上市	1.58955	0	0	0	0	0	0	24.6102	0.01167	0	0.333333	38.18	24.25	3.13549	0.086653	2.94622	0.659557
2018	768	中航飞机	铁路、船舶、航空航天和其它运输设备制造业	C37	陕西省	610000	1997	正常上市	1.3621	0	0	0	0	0	0	24.5924	0.010604	0	0.333333	38.18	26.37	3.09104	0.102129	2.98442	0.59666
2017	768	中航飞机	铁路、船舶、航空航天和其它运输设备制造业	C37	陕西省	610000	1997	正常上市	1.71465	0	0	0	0	0	0	24.4305	0.011644	0	0.333333	38.18	25.84	3.04452	0.117248	2.5916	0.566765
2016	768	中航飞机	铁路、船舶、航空航天和其它运输设备制造业	C37	陕西省	610000	1997	正常上市	2.0495	0	0	0	0	0	0	24.3925	0.011602	0	0.285714	38.18	27.17	2.99573	0.135514	2.55339	0.548445
2015	768	中航飞机	铁路、船舶、航空航天和其它运输设备制造业	C37	陕西省	610000	1997	正常上市	2.32116	0	0	0	0	0	0	24.3465	0.012297	0	0.375	38.18	26	2.94444	0.135204	2.45639	0.547784
2014	768	中航飞机	铁路、船舶、航空航天和其它运输设备制造业	C37	陕西省	610000	1997	正常上市	1.96709	0	0	0	0	0	0	24.2511	0.011033	0	0.47619	40	23.74	2.89037	0.147971	2.85654	0.620558
2013	768	中航飞机	铁路、船舶、航空航天和其它运输设备制造业	C37	陕西省	610000	1997	正常上市	1.35649	0	0	0	0	0	0	24.1924	0.011428	0	0.352941	55.12	8.28	2.83321	0.143671	2.77288	0.616007
2012	768	中航飞机	铁路、船舶、航空航天和其它运输设备制造业	C37	陕西省	610000	1997	正常上市	1.29674	0	0	0	0	0	0	24.1029	0.008956	0	0.26087	55.12	8.12	2.77259	0.136228	2.55972	0.584469
2011	768	西飞国际	铁路、船舶、航空航天和其它运输设备制造业	C37	陕西省	610000	1997	正常上市	1.35179	0	0	0	0	0	0	23.7759	0.006301	0	0.368421	57.07	5.32	2.70805	0.093298	2.25045	0.52291
2010	768	西飞国际	铁路、船舶、航空航天和其它运输设备制造业	C37	陕西省	610000	1997	正常上市	1.61274	0	0	0	0	0	0	23.7289	0.018675	0	0.375	57.07	3.95	2.63906	0.079733	2.17204	0.506436
2009	768	西飞国际	铁路、船舶、航空航天和其它运输设备制造业	C37	陕西省	610000	1997	正常上市	2.01649	0	0	0	0	0	0	23.5577	0.018542	0	0.4	57.07	4.77	2.56495	0.092798	1.86521	0.426439
2008	768	西飞国际	铁路、船舶、航空航天和其它运输设备制造业	C37	陕西省	610000	1997	正常上市	1.10401	0	0	0	0	0	0	23.358	0.0288	0	0.375	57.07	10.49	2.48491	0.098021	1.58247	0.322238
2007	768	西飞国际	铁路、船舶、航空航天和其它运输设备制造业	C37	陕西省	610000	1997	正常上市	4.54133	0	0	0	0	0	0	22.0009	0.026146	0	0.333333	43.49	11.47	2.3979	0.274218	1.7325	0.370959
2006	768	西飞国际	铁路、船舶、航空航天和其它运输设备制造业	C37	陕西省	610000	1997	正常上市	1.91721	0	0	0	0	0	0	21.8874	0.019582	0	0.333333	43.49	15.18	2.30259	0.302648	1.56779	0.335623
2005	768	G 西飞	铁路、船舶、航空航天和其它运输设备制造业	C37	陕西省	610000	1997	正常上市	1.13465	0	0	0	0	0	0	21.7268	0.012822	0	0.333333	54.79	5.27	2.19722	0.325952	1.37778	0.246261
2004	768	西飞国际	铁路、船舶、航空航天和其它运输设备制造业	C37	陕西省	610000	1997	正常上市	0.947326	0	0	0	0	0	0	21.6921	0.006662	0	0.333333	54.79	2.76	2.07944	0.331281	1.35825	0.232676
2003	768	西飞国际	铁路、船舶、航空航天和其它运输设备制造业	C37	陕西省	610000	1997	正常上市	1.04394	0	0	0	0	0	0	21.5828	0.014202	0	0.333333	54.79	1.4	1.94591	0.289757	1.22447	0.145766
2021	777	中核科技	通用设备制造业	C34	江苏省	320000	1997	正常上市	2.49313	2	1.09861	0	0	2	1.09861	21.7986	0.040986	0	0.272727	17.77	18.42	3.21888	0.071849	1.76036	0.431934
2020	777	中核科技	通用设备制造业	C34	江苏省	320000	1997	正常上市	2.42484	2	1.09861	1	0.693147	1	0.693147	21.6267	0.042392	0	0.272727	17.92	16.58	3.17805	0.089548	1.59845	0.374311
2019	777	中核科技	通用设备制造业	C34	江苏省	320000	1997	正常上市	2.32039	1	0.693147	1	0.693147	0	0	21.6066	0.056131	0	0.272727	17.92	14.01	3.13549	0.098974	1.64223	0.391071
2018	777	中核科技	通用设备制造业	C34	江苏省	320000	1997	正常上市	2.1032	0	0	0	0	0	0	21.5369	0.045658	0	0.4	17.92	14.12	3.09104	0.114311	1.66249	0.398227
2017	777	中核科技	通用设备制造业	C34	江苏省	320000	1997	正常上市	3.142	0	0	0	0	0	0	21.4489	0.019375	0	0.25	17.92	13.97	3.04452	0.133119	1.61659	0.377202
2016	777	中核科技	通用设备制造业	C34	江苏省	320000	1997	正常上市	4.78962	0	0	0	0	0	0	21.3777	0.053131	0	0.294118	17.92	13.66	2.99573	0.154344	1.50902	0.330301
2015	777	中核科技	通用设备制造业	C34	江苏省	320000	1997	正常上市	6.71092	0	0	0	0	0	0	21.3656	0.043997	0	0.3125	17.92	13.53	2.94444	0.214669	1.66754	0.382167
2014	777	中核科技	通用设备制造业	C34	江苏省	320000	1997	正常上市	6.35325	0	0	0	0	0	0	21.3232	0.039021	0	0.333333	17.92	17.07	2.89037	0.239251	1.69804	0.390615
2013	777	中核科技	通用设备制造业	C34	江苏省	320000	1997	正常上市	2.42367	0	0	0	0	0	0	21.3281	0.033909	0	0.333333	17.92	27.62	2.83321	0.236984	1.79159	0.420918
2012	777	中核科技	通用设备制造业	C34	江苏省	320000	1997	正常上市	2.64859	0	0	0	0	0	0	21.2737	0.031992	0	0.4	26.06	20.91	2.77259	0.156235	1.76309	0.4094
2011	777	中核科技	通用设备制造业	C34	江苏省	320000	1997	正常上市	2.92894	0	0	0	0	0	0	21.1673	0.034453	0	0.333333	26.06	23.76	2.70805	0.178019	1.64347	0.37755
2010	777	中核科技	通用设备制造业	C34	江苏省	320000	1997	正常上市	5.31974	1	0.693147	1	0.693147	0	0	21.0837	0.03542	0	0.333333	26.06	23.95	2.63906	0.151439	1.56482	0.346583
2009	777	中核科技	通用设备制造业	C34	江苏省	320000	1997	正常上市	3.45873	1	0.693147	1	0.693147	0	0	20.7052	0.042699	0	0.333333	27.53	24.97	2.56495	0.204728	1.65671	0.373485
2008	777	中核科技	通用设备制造业	C34	江苏省	320000	1997	正常上市	2.28599	0	0	0	0	0	0	20.5196	0.044915	0	0.333333	27.53	20.91	2.48491	0.180163	1.45739	0.278043
2007	777	中核科技	通用设备制造业	C34	江苏省	320000	1997	正常上市	5.20353	1	0.693147	1	0.693147	0	0	20.4579	0.295148	0	0.333333	27.53	20.89	2.3979	0.164932	1.42071	0.29039
2006	777	中核科技	通用设备制造业	C34	江苏省	320000	1997	正常上市	2.21904	0	0	0	0	0	0	20.1132	0.024409	0	0.333333	27.53	31.329	2.30259	0.238188	1.80739	0.441193
2005	777	中核科技	通用设备制造业	C34	江苏省	320000	1997	正常上市	1.4659	0	0	0	0	0	0	20.0452	0.022837	0	0.333333	60	1.88	2.19722	0.212031	1.76189	0.427108
2004	777	中核科技	通用设备制造业	C34	江苏省	320000	1997	正常上市	1.53975	0	0	0	0	0	0	19.8839	0.015456	0	0.272727	60	1.56	2.07944	0.174882	1.56465	0.354167
2003	777	中核科技	通用设备制造业	C34	江苏省	320000	1997	正常上市	1.46858	0	0	0	0	0	0	19.9052	0.004688	0	0.181818	60	0.97	1.94591	0.184977	1.63869	0.382053
2021	778	新兴铸管	金属制品业	C33	河北省	130000	1997	正常上市	0.834803	16	2.83321	9	2.30259	7	2.07944	24.7007	0.040839	1	0.357143	39.96	8.93	3.21888	0.334083	2.26859	0.506557
2020	778	新兴铸管	金属制品业	C33	河北省	130000	1997	正常上市	0.826725	53	3.98898	11	2.48491	42	3.7612	24.6971	0.036921	0	0.357143	39.96	10.15	3.17805	0.325493	2.40461	0.545779
2019	778	新兴铸管	金属制品业	C33	河北省	130000	1997	正常上市	0.886761	28	3.3673	8	2.19722	20	3.04452	24.6264	0.032001	0	0.333333	39.96	11.35	3.13549	0.332758	2.34105	0.549031
2018	778	新兴铸管	金属制品业	C33	河北省	130000	1997	正常上市	0.914591	24	3.21888	2	1.09861	22	3.13549	24.6714	0.03924	0	0.333333	39.96	10.67	3.09104	0.312265	2.52509	0.581211
2017	778	新兴铸管	金属制品业	C33	河北省	130000	1997	正常上市	1.00394	34	3.55535	4	1.60944	30	3.43399	24.6157	0.021733	0	0.333333	39	8.22	3.04452	0.329322	2.49771	0.579441
2016	778	新兴铸管	金属制品业	C33	河北省	130000	1997	正常上市	1.00783	36	3.61092	6	1.94591	30	3.43399	24.6206	0.009143	0	0.4	45.38	3.52	2.99573	0.292576	2.83324	0.625533
2015	778	新兴铸管	金属制品业	C33	河北省	130000	1997	正常上市	1.10489	27	3.3322	8	2.19722	19	2.99573	24.6525	0.009181	0	0.357143	45.38	2.22	2.94444	0.325904	2.99588	0.640063
2014	778	新兴铸管	金属制品业	C33	河北省	130000	1997	正常上市	1.0903	23	3.17805	9	2.30259	14	2.70805	24.6988	0.01045	0	0.333333	45.38	5.72	2.89037	0.316354	3.20771	0.667605
2013	778	新兴铸管	金属制品业	C33	河北省	130000	1997	正常上市	0.965021	12	2.56495	2	1.09861	10	2.3979	24.6578	0.021186	0	0.333333	45.38	17.77	2.83321	0.33401	3.2204	0.662495
2012	778	新兴铸管	金属制品业	C33	河北省	130000	1997	正常上市	0.971609	25	3.2581	5	1.79176	20	3.04452	24.4171	0.037708	0	0.416667	50.01	5.63	2.77259	0.321295	3.3584	0.651741
2011	778	新兴铸管	金属制品业	C33	河北省	130000	1997	正常上市	0.974624	16	2.83321	5	1.79176	11	2.48491	24.2113	0.053629	0	0.444444	50.01	5.3	2.70805	0.240236	2.80617	0.589548
2010	778	新兴铸管	金属制品业	C33	河北省	130000	1997	正常上市	1.13346	5	1.79176	2	1.09861	3	1.38629	24.0083	0.057832	0	0.444444	49.33	5.43	2.63906	0.263376	2.54381	0.548109
2009	778	新兴铸管	金属制品业	C33	河北省	130000	1997	正常上市	1.33297	16	2.83321	8	2.19722	8	2.19722	23.6125	0.058479	0	0.444444	49.33	7.1	2.56495	0.258922	1.90992	0.452725
2008	778	新兴铸管	金属制品业	C33	河北省	130000	1997	正常上市	1.00307	2	1.09861	1	0.693147	1	0.693147	23.3863	0.051692	0	0.333333	49.35	7.02	2.48491	0.304713	2.84693	0.545537
2007	778	新兴铸管	金属制品业	C33	河北省	130000	1997	正常上市	1.49233	0	0	0	0	0	0	23.1682	0.064529	0	0.333333	47.349	9.039	2.3979	0.262475	2.40308	0.489332
2006	778	新兴铸管	金属制品业	C33	河北省	130000	1997	正常上市	1.04678	1	0.693147	0	0	1	0.693147	23.0554	0.053334	0	0.333333	50.019	5.524	2.30259	0.290498	2.40486	0.494175
2005	778	G 铸管	金属制品业	C33	河北省	130000	1997	正常上市	0.976013	0	0	0	0	0	0	22.8994	0.07002	0	0.375	54.04	4.04	2.19722	0.290398	2.64704	0.551294
2004	778	新兴铸管	金属制品业	C33	河北省	130000	1997	正常上市	1.04341	1	0.693147	1	0.693147	0	0	22.8053	0.08938	0	0.3	64.65	3.85	2.07944	0.288982	2.33101	0.514524
2003	778	新兴铸管	金属制品业	C33	河北省	130000	1997	正常上市	1.19594	0	0	0	0	0	0	22.6504	0.088392	0	0.3	64.65	5.46	1.94591	0.261069	2.43358	0.530131
2019	779	甘咨询	专业技术服务业	M74	甘肃省	620000	1997	正常上市	1.28054	0	0	0	0	0	0	21.9491	0.088821	0	0.4	57.37	16.25	3.13549	0.195268	1.87921	0.464338
2018	779	三毛派神	纺织业	C17	甘肃省	620000	1997	正常上市	0.98964	0	0	0	0	0	0	22.1914	0.054994	0	0.333333	15.27	30.03	3.09104	0.248305	2.62932	0.617139
2017	779	三毛派神	纺织业	C17	甘肃省	620000	1997	正常上市	4.62605	0	0	0	0	0	0	20.2693	0.124792	0	0.3	15.27	29.67	3.04452	0.614332	2.13049	0.530625
2016	779	三毛派神	纺织业	C17	甘肃省	620000	1997	正常上市	5.69956	0	0	0	0	0	0	20.3913	0.018315	0	0.5	15	13.87	2.99573	0.54056	3.27925	0.695052
2015	779	三毛派神	纺织业	C17	甘肃省	620000	1997	正常上市	8.19732	0	0	0	0	0	0	20.4028	-0.108939	0	0.4	14.41	18.19	2.94444	0.584709	3.52844	0.716589
2014	779	*ST 派神	纺织业	C17	甘肃省	620000	1997	正常上市	2.71199	0	0	0	0	0	0	20.3757	0.014228	0	0.333333	14.12	14.1	2.89037	0.09154	2.48034	0.596829
2013	779	三毛派神	纺织业	C17	甘肃省	620000	1997	正常上市	3.94973	0	0	0	0	0	0	19.7737	-0.085944	0	0.461538	14.12	15.64	2.83321	0.185259	1.40845	0.289997
2012	779	三毛派神	纺织业	C17	甘肃省	620000	1997	正常上市	3.36761	0	0	0	0	0	0	19.8278	-0.031488	1	0.3	14.12	16.42	2.77259	0.20029	1.3264	0.245837
2011	779	三毛派神	纺织业	C17	甘肃省	620000	1997	正常上市	3.56717	0	0	0	0	0	0	19.8758	0.0175	1	0.333333	14.12	19.73	2.70805	0.207023	1.33572	0.251342
2010	779	三毛派神	纺织业	C17	甘肃省	620000	1997	正常上市	4.00199	0	0	0	0	0	0	19.997	0.012692	1	0.333333	14.12	13.96	2.63906	0.213527	1.54389	0.352284
2009	779	三毛派神	纺织业	C17	甘肃省	620000	1997	正常上市	3.00112	0	0	0	0	0	0	20.0653	0.010141	1	0.428571	14.12	15.35	2.56495	0.223612	1.70699	0.414173
2008	779	三毛派神	纺织业	C17	甘肃省	620000	1997	正常上市	1.5166	0	0	0	0	0	0	20.2303	0.047956	1	0.375	14.12	17.51	2.48491	0.199773	2.04829	0.511788
2007	779	三毛派神	纺织业	C17	甘肃省	620000	1997	正常上市	2.84715	0	0	0	0	0	0	20.1699	0.046959	0	0.333333	14.12	7.34	2.3979	0.24179	2.13675	0.532
2006	779	三毛派神	纺织业	C17	甘肃省	620000	1997	正常上市	1.2864	0	0	0	0	0	0	20.2275	0.019545	0	0.333333	14.12	7.59	2.30259	0.282011	1.89397	0.472008
2005	779	三毛派神	纺织业	C17	甘肃省	620000	1997	正常上市	1.14045	0	0	0	0	0	0	20.2641	-0.164081	0	0.333333	28	18.07	2.19722	0.302869	2.03151	0.507756
2004	779	三毛派神	纺织业	C17	甘肃省	620000	1997	正常上市	1.80035	0	0	0	0	0	0	20.411	-0.503966	0	0.222222	28	24.35	2.07944	0.297901	1.77106	0.435228
2003	779	三毛派神	纺织业	C17	甘肃省	620000	1997	正常上市	1.14299	0	0	0	0	0	0	20.5766	0.028048	0	0.2	44.42	0.84	1.94591	0.285415	1.10761	0.097242
2021	782	美达股份	化学纤维制造业	C28	广东省	440000	1997	正常上市	1.52708	0	0	0	0	0	0	21.8719	0.017841	0	0.363636	27.83	9.05	3.21888	0.209172	2.12248	0.528852
2020	782	美达股份	化学纤维制造业	C28	广东省	440000	1997	正常上市	1.09226	0	0	0	0	0	0	21.7611	0.012953	0	0.333333	29.33	10.15	3.17805	0.260428	1.96042	0.48955
2019	782	美达股份	化学纤维制造业	C28	广东省	440000	1997	正常上市	1.12072	2	1.09861	1	0.693147	1	0.693147	21.7031	0.004064	0	0.375	29.33	9.8	3.13549	0.299199	1.87079	0.450826
2018	782	美达股份	化学纤维制造业	C28	广东省	440000	1997	正常上市	1.22662	4	1.60944	3	1.38629	1	0.693147	21.7856	0.013206	0	0.4	29.33	12.32	3.09104	0.286126	2.01182	0.488766
2017	782	美达股份	化学纤维制造业	C28	广东省	440000	1997	正常上市	1.93799	0	0	0	0	0	0	21.6918	0.01397	0	0.3125	28.5	13.68	3.04452	0.341251	2.2005	0.530372
2016	782	美达股份	化学纤维制造业	C28	广东省	440000	1997	正常上市	2.24342	2	1.09861	1	0.693147	1	0.693147	21.657	-0.032063	0	0.333333	13	27.85	2.99573	0.37606	2.17065	0.523978
2015	782	美达股份	化学纤维制造业	C28	广东省	440000	1997	正常上市	3.22093	0	0	0	0	0	0	21.5549	0.0205	0	0.4	13	27.71	2.94444	0.437841	1.81725	0.43313
2014	782	美达股份	化学纤维制造业	C28	广东省	440000	1997	正常上市	1.82654	0	0	0	0	0	0	21.6566	-0.093331	1	0.333333	13	33.77	2.89037	0.2979	2.05246	0.497051
2013	782	美达股份	化学纤维制造业	C28	广东省	440000	1997	正常上市	1.1607	1	0.693147	0	0	1	0.693147	21.6857	0.002885	1	0.25	12.81	18.08	2.83321	0.331768	2.52703	0.584798
2012	782	美达股份	化学纤维制造业	C28	广东省	440000	1997	正常上市	1.15197	1	0.693147	1	0.693147	0	0	21.4671	0.016007	0	0.333333	20.23	6.64	2.77259	0.398069	2.02697	0.480989
2011	782	美达股份	化学原料及化学制品制造业	C26	广东省	440000	1997	正常上市	1.23677	0	0	0	0	0	0	21.5836	0.058591	0	0.444444	20.23	6.64	2.70805	0.375561	2.3222	0.54357
2010	782	美达股份	化学原料及化学制品制造业	C26	广东省	440000	1997	正常上市	1.63487	0	0	0	0	0	0	21.6091	0.040849	0	0.333333	20.23	8.26	2.63906	0.380267	2.67188	0.602062
2009	782	美达股份	化学纤维制造业	C28	广东省	440000	1997	正常上市	1.8244	0	0	0	0	0	0	21.4129	0.007188	0	0.333333	20.23	10.69	2.56495	0.511006	2.43375	0.558455
2008	782	美达股份	化学纤维制造业	C28	广东省	440000	1997	正常上市	1.03425	0	0	0	0	0	0	21.2971	-0.095524	0	0.333333	20.23	9.76	2.48491	0.625443	2.21211	0.516282
2007	782	美达股份	化学纤维制造业	C28	广东省	440000	1997	正常上市	1.45066	1	0.693147	1	0.693147	0	0	21.6527	0.013871	0	0.333333	20.23	9.86	2.3979	0.462976	2.53047	0.576392
2006	782	美达股份	化学纤维制造业	C28	广东省	440000	1997	正常上市	1.01468	0	0	0	0	0	0	21.5523	0.017361	0	0.333333	20.23	27.53	2.30259	0.469989	2.43206	0.556526
2005	782	美达股份	化学纤维制造业	C28	广东省	440000	1997	正常上市	0.97006	0	0	0	0	0	0	21.4685	0.007126	0	0.333333	23.92	32.6	2.19722	0.47132	2.30879	0.534884
2004	782	美达股份	化学纤维制造业	C28	广东省	440000	1997	正常上市	1.09614	0	0	0	0	0	0	21.4859	0.057631	0	0.333333	23.92	32.62	2.07944	0.381645	2.3501	0.538713
2003	782	美达股份	化学纤维制造业	C28	广东省	440000	1997	正常上市	1.12145	0	0	0	0	0	0	21.4119	0.011325	0	0.222222	23.92	30.93	1.94591	0.540277	2.43696	0.565043
2021	786	北新建材	非金属矿物制品业	C30	北京市	110000	1997	正常上市	2.54321	6	1.94591	4	1.60944	2	1.09861	24.003	0.133661	1	0.307692	37.83	25.35	3.21888	0.445593	1.40285	0.265262
2020	786	北新建材	非金属矿物制品业	C30	北京市	110000	1997	正常上市	3.19113	13	2.63906	8	2.19722	5	1.79176	23.8553	0.131965	0	0.333333	37.83	25.1	3.17805	0.47261	1.37493	0.238264
2019	786	北新建材	非金属矿物制品业	C30	北京市	110000	1997	正常上市	2.32576	23	3.17805	15	2.77259	8	2.19722	23.7895	0.021273	0	0.3	37.83	26.76	3.13549	0.421892	1.53835	0.322507
2018	786	北新建材	非金属矿物制品业	C30	北京市	110000	1997	正常上市	1.41167	20	3.04452	15	2.77259	5	1.79176	23.6086	0.138523	0	0.333333	37.83	22.83	3.09104	0.423823	1.2542	0.193691
2017	786	北新建材	非金属矿物制品业	C30	北京市	110000	1997	正常上市	2.36158	27	3.3322	18	2.94444	9	2.30259	23.5027	0.14617	0	0.333333	35.73	21.62	3.04452	0.454988	1.2971	0.224395
2016	786	北新建材	非金属矿物制品业	C30	北京市	110000	1997	正常上市	1.42628	39	3.68888	7	2.07944	32	3.49651	23.387	0.102123	0	0.333333	35.73	24.86	2.99573	0.474078	1.38247	0.270801
2015	786	北新建材	非金属矿物制品业	C30	北京市	110000	1997	正常上市	1.54178	42	3.7612	16	2.83321	26	3.29584	23.3333	0.089367	0	0.333333	45.2	8.78	2.94444	0.479081	1.74337	0.319338
2014	786	北新建材	非金属矿物制品业	C30	北京市	110000	1997	正常上市	1.56859	50	3.93183	12	2.56495	38	3.66356	23.3163	0.109861	0	0.384615	45.2	17.05	2.89037	0.438678	1.85488	0.362528
2013	786	北新建材	非金属矿物制品业	C30	北京市	110000	1997	正常上市	1.43753	16	2.83321	4	1.60944	12	2.56495	23.0832	0.118809	0	0.333333	52.4	11.39	2.83321	0.531884	2.49176	0.486969
2012	786	北新建材	非金属矿物制品业	C30	北京市	110000	1997	正常上市	1.59431	6	1.94591	1	0.693147	5	1.79176	22.9659	0.099281	0	0.363636	52.4	11.02	2.77259	0.526977	2.67026	0.526333
2011	786	北新建材	非金属矿物制品业	C30	北京市	110000	1997	正常上市	1.29804	3	1.38629	1	0.693147	2	1.09861	22.8651	0.088302	0	0.333333	52.4	12.39	2.70805	0.429118	2.82328	0.560423
2010	786	北新建材	非金属矿物制品业	C30	北京市	110000	1997	正常上市	1.72082	5	1.79176	2	1.09861	3	1.38629	22.7189	0.083046	0	0.333333	52.4	13.02	2.63906	0.445768	2.84054	0.562322
2009	786	北新建材	非金属矿物制品业	C30	北京市	110000	1997	正常上市	2.05611	11	2.48491	6	1.94591	5	1.79176	22.514	0.077307	0	0.333333	52.4	16.41	2.56495	0.461849	2.67709	0.543877
2008	786	北新建材	非金属矿物制品业	C30	北京市	110000	1997	正常上市	1.03516	4	1.60944	2	1.09861	2	1.09861	22.3339	0.058193	0	0.333333	52.4	0.96	2.48491	0.456074	2.5751	0.545346
2007	786	北新建材	非金属矿物制品业	C30	北京市	110000	1997	正常上市	1.49596	4	1.60944	2	1.09861	2	1.09861	22.3979	0.047725	0	0.333333	52.4	1.4	2.3979	0.343929	3.06548	0.611205
2006	786	北新建材	非金属矿物制品业	C30	北京市	110000	1997	正常上市	1.06633	1	0.693147	0	0	1	0.693147	22.31	0.039989	0	0.333333	52.4	0.79	2.30259	0.363395	3.10546	0.606383
2005	786	北新建材	非金属矿物制品业	C30	北京市	110000	1997	正常上市	1.08241	1	0.693147	0	0	1	0.693147	22.2296	0.036059	0	0.333333	60.33	9.64	2.19722	0.351794	3.06386	0.590466
2004	786	北新建材	非金属矿物制品业	C30	北京市	110000	1997	正常上市	1.10343	3	1.38629	1	0.693147	2	1.09861	21.8492	0.026889	0	0.333333	60.33	1.18	2.07944	0.337115	2.2373	0.493999
2003	786	北新建材	非金属矿物制品业	C30	北京市	110000	1997	正常上市	1.1907	0	0	0	0	0	0	21.6202	0.026576	0	0.333333	60.33	1.71	1.94591	0.296003	1.83808	0.378303
2021	789	万年青	非金属矿物制品业	C30	江西省	360000	1997	正常上市	0.933685	6	1.94591	0	0	6	1.94591	23.5815	0.132387	0	0.4	42.58	8.83	3.21888	0.375074	2.34716	0.374641
2020	789	万年青	非金属矿物制品业	C30	江西省	360000	1997	正常上市	1.08313	0	0	0	0	0	0	23.4406	0.145108	0	0.25	42.58	8.39	3.17805	0.36469	2.36859	0.382563
2019	789	万年青	非金属矿物制品业	C30	江西省	360000	1997	正常上市	1.18744	0	0	0	0	0	0	23.1922	0.174026	0	0.272727	42.58	12.33	3.13549	0.31251	2.33169	0.362659
2018	789	万年青	非金属矿物制品业	C30	江西省	360000	1997	正常上市	1.05824	0	0	0	0	0	0	23.0308	0.182799	0	0.454545	42.58	13.38	3.09104	0.384324	2.4938	0.39403
2017	789	万年青	非金属矿物制品业	C30	江西省	360000	1997	正常上市	1.21652	0	0	0	0	0	0	22.8484	0.100552	0	0.3	42.58	12.12	3.04452	0.482127	2.6952	0.44674
2016	789	万年青	非金属矿物制品业	C30	江西省	360000	1997	正常上市	1.06333	0	0	0	0	0	0	22.861	0.045587	0	0.333333	42.58	9.82	2.99573	0.507668	3.02425	0.482547
2015	789	万年青	非金属矿物制品业	C30	江西省	360000	1997	正常上市	1.1238	0	0	0	0	0	0	22.9214	0.038068	0	0.4	42.58	7.15	2.94444	0.493861	3.4173	0.546403
2014	789	万年青	非金属矿物制品业	C30	江西省	360000	1997	正常上市	1.15779	0	0	0	0	0	0	22.9022	0.099135	0	0.4	42.58	9.49	2.89037	0.519898	3.52072	0.524273
2013	789	江西水泥	非金属矿物制品业	C30	江西省	360000	1997	正常上市	1.04077	0	0	0	0	0	0	22.7833	0.088965	1	0.363636	42.58	10.61	2.83321	0.504086	3.73619	0.547668
2012	789	江西水泥	非金属矿物制品业	C30	江西省	360000	1997	正常上市	1.29502	0	0	0	0	0	0	22.6961	0.039078	0	0.461538	42.58	16.83	2.77259	0.542206	4.22255	0.60242
2011	789	江西水泥	非金属矿物制品业	C30	江西省	360000	1997	正常上市	1.2202	0	0	0	0	0	0	22.6732	0.111423	0	0.333333	43.98	9.68	2.70805	0.543451	4.60249	0.628628
2010	789	江西水泥	非金属矿物制品业	C30	江西省	360000	1997	正常上市	1.37	0	0	0	0	0	0	22.6084	0.044092	0	0.375	45.5	17.55	2.63906	0.552127	5.40805	0.645666
2009	789	江西水泥	非金属矿物制品业	C30	江西省	360000	1997	正常上市	1.14571	0	0	0	0	0	0	22.4799	0.023488	0	0.375	50.5	7.39	2.56495	0.490208	5.43433	0.643708
2008	789	江西水泥	非金属矿物制品业	C30	江西省	360000	1997	正常上市	1.01471	0	0	0	0	0	0	22.0835	0.024149	0	0.375	50.5	8.68	2.48491	0.47306	3.9103	0.566076
2007	789	江西水泥	非金属矿物制品业	C30	江西省	360000	1997	正常上市	1.48578	0	0	0	0	0	0	21.6887	0.012454	0	0.375	50.5	14.35	2.3979	0.520281	2.732	0.527799
2006	789	*ST 江泥	非金属矿物制品业	C30	江西省	360000	1997	正常上市	1.08661	0	0	0	0	0	0	21.4518	0.005166	0	0.375	57.81	4.38	2.30259	0.701018	3.61732	0.666506
2005	789	江西水泥	非金属矿物制品业	C30	江西省	360000	1997	正常上市	1.02739	0	0	0	0	0	0	21.4079	-0.069673	1	0.4	67.54	1.3	2.19722	0.487334	3.5627	0.658598
2004	789	江西水泥	非金属矿物制品业	C30	江西省	360000	1997	正常上市	1.14145	0	0	0	0	0	0	21.3598	-0.025745	0	0.363636	67.54	0.65	2.07944	0.544542	2.72649	0.62328
2003	789	江西水泥	非金属矿物制品业	C30	江西省	360000	1997	正常上市	1.21947	0	0	0	0	0	0	21.1951	0.026603	0	0.363636	67.54	1.28	1.94591	0.552556	2.09734	0.510605
2021	792	盐湖股份	化学原料及化学制品制造业	C26	青海省	630000	1997	正常上市	8.14306	8	2.19722	0	0	8	2.19722	23.9529	0.20665	0	0.333333	13.86	46.56	3.21888	0.304032	2.70702	0.538979
2018	792	盐湖股份	化学原料及化学制品制造业	C26	青海省	630000	1997	正常上市	1.00868	15	2.77259	7	2.07944	8	2.19722	25.0408	-0.048009	0	0.333333	27.03	36.02	3.09104	0.69132	4.48565	0.749467
2017	792	盐湖股份	化学原料及化学制品制造业	C26	青海省	630000	1997	正常上市	1.19782	8	2.19722	4	1.60944	4	1.60944	25.1351	-0.052032	0	0.5	27.03	35.58	3.04452	0.638713	4.07213	0.730163
2016	792	盐湖股份	化学原料及化学制品制造业	C26	青海省	630000	1997	正常上市	1.092	1	0.693147	0	0	1	0.693147	25.1415	0.002527	0	0.333333	27.03	39.72	2.99573	0.441413	3.38295	0.681977
2015	792	盐湖股份	化学原料及化学制品制造业	C26	青海省	630000	1997	正常上市	1.24256	3	1.38629	2	1.09861	1	0.693147	25.1141	0.006743	0	0.363636	27.03	39.84	2.94444	0.341222	3.52292	0.696692
2014	792	盐湖股份	化学原料及化学制品制造业	C26	青海省	630000	1997	正常上市	1.15144	0	0	0	0	0	0	24.9413	0.019608	0	0.384615	30.99	43.85	2.89037	0.275848	3.83833	0.716053
2013	792	盐湖股份	化学原料及化学制品制造业	C26	青海省	630000	1997	正常上市	1.05802	3	1.38629	1	0.693147	2	1.09861	24.7085	0.019817	0	0.333333	30.99	44.63	2.83321	0.226273	3.27849	0.665428
2012	792	盐湖股份	化学原料及化学制品制造业	C26	青海省	630000	1997	正常上市	1.21319	0	0	0	0	0	0	24.4714	0.064843	0	0.363636	30.99	43.65	2.77259	0.211138	2.66416	0.583176
2011	792	盐湖股份	化学原料及化学制品制造业	C26	青海省	630000	1997	正常上市	1.44392	0	0	0	0	0	0	24.1032	0.095931	0	0.333333	30.99	43.56	2.70805	0.22466	2.14693	0.492339
2010	792	盐湖钾肥	化学原料及化学制品制造业	C26	青海省	630000	1997	正常上市	3.14509	0	0	0	0	0	0	23.0898	0.174684	0	0.363636	30.6	30.29	2.63906	0.231013	2.76381	0.443996
2009	792	盐湖钾肥	化学原料及化学制品制造业	C26	青海省	630000	1997	正常上市	3.07221	0	0	0	0	0	0	22.9734	0.220421	0	0.363636	30.6	29.14	2.56495	0.241307	3.13479	0.460639
2008	792	盐湖钾肥	化学原料及化学制品制造业	C26	青海省	630000	1997	正常上市	3.45497	0	0	0	0	0	0	22.8063	0.31272	0	0.363636	30.6	31.19	2.48491	0.283085	2.79464	0.370158
2007	792	盐湖钾肥	化学原料及化学制品制造业	C26	青海省	630000	1997	正常上市	5.18729	1	0.693147	0	0	1	0.693147	22.6377	0.254412	0	0.363636	30.6	32.65	2.3979	0.336382	2.82507	0.411765
2006	792	盐湖钾肥	化学原料及化学制品制造业	C26	青海省	630000	1997	正常上市	2.12656	0	0	0	0	0	0	22.4672	0.240203	0	0.363636	30.6	31.43	2.30259	0.397643	2.75265	0.412937
2005	792	盐湖钾肥	化学原料及化学制品制造业	C26	青海省	630000	1997	正常上市	1.53312	0	0	0	0	0	0	22.2534	0.174029	0	0.363636	33.1	35.28	2.19722	0.492168	2.80109	0.44317
2004	792	盐湖钾肥	化学原料及化学制品制造业	C26	青海省	630000	1997	正常上市	1.43563	0	0	0	0	0	0	22.1106	0.115739	0	0.363636	33.1	35.31	2.07944	0.53574	2.93548	0.471778
2003	792	盐湖钾肥	化学原料及化学制品制造业	C26	青海省	630000	1997	正常上市	1.30942	0	0	0	0	0	0	22.0039	0.029854	0	0.363636	53.1	13.76	1.94591	0.188649	3.07607	0.512087
2021	800	一汽解放	汽车制造业	C36	吉林省	220000	1997	正常上市	1.09404	0	0	0	0	0	0	24.9685	0.055899	0	0.272727	65.81	19.83	3.21888	0.132397	2.65892	0.623764
2020	800	一汽解放	汽车制造业	C36	吉林省	220000	1997	正常上市	1.0756	0	0	0	0	0	0	24.8859	0.041107	0	0.352941	83.41	3.37	3.17805	0.12403	2.61564	0.617684
2019	800	一汽轿车	汽车制造业	C36	吉林省	220000	1997	正常上市	1.35796	76	4.34381	57	4.06044	19	2.99573	23.7019	0.001948	0	0.333333	53.03	12.36	3.13549	0.224992	2.44284	0.586979
2018	800	一汽轿车	汽车制造业	C36	吉林省	220000	1997	正常上市	1.12294	0	0	0	0	0	0	23.648	0.01479	0	0.4	53.03	7.96	3.09104	0.230883	2.314	0.56307
2017	800	一汽轿车	汽车制造业	C36	吉林省	220000	1997	正常上市	1.44996	0	0	0	0	0	0	23.6405	0.013269	0	0.214286	53.03	7.21	3.04452	0.227931	2.33932	0.57166
2016	800	一汽轿车	汽车制造业	C36	吉林省	220000	1997	正常上市	1.45617	0	0	0	0	0	0	23.6703	-0.05264	0	0.375	53.03	7.49	2.99573	0.253771	2.47757	0.597375
2015	800	一汽轿车	汽车制造业	C36	吉林省	220000	1997	正常上市	1.86064	0	0	0	0	0	0	23.6159	0.003358	0	0.454545	53.03	9.12	2.94444	0.30381	2.07071	0.515133
2014	800	一汽轿车	汽车制造业	C36	吉林省	220000	1997	正常上市	1.66122	0	0	0	0	0	0	23.7635	0.006553	0	0.5	53.03	7.08	2.89037	0.284011	2.41121	0.584409
2013	800	一汽轿车	汽车制造业	C36	吉林省	220000	1997	正常上市	1.44311	0	0	0	0	0	0	23.7711	0.049024	0	0.3	53.03	7.85	2.83321	0.275966	2.46577	0.591837
2012	800	一汽轿车	汽车制造业	C36	吉林省	220000	1997	正常上市	1.31578	1	0.693147	0	0	1	0.693147	23.5157	-0.046121	0	0.375	53.03	7.82	2.77259	0.2071	2.15816	0.534007
2011	800	一汽轿车	汽车制造业	C36	吉林省	220000	1997	正常上市	1.3218	8	2.19722	4	1.60944	4	1.60944	23.5132	0.010029	0	0.375	53.03	8.42	2.70805	0.205282	1.95532	0.485872
2010	800	一汽轿车	汽车制造业	C36	吉林省	220000	1997	正常上市	1.85254	6	1.94591	3	1.38629	3	1.38629	23.5951	0.107428	0	0.375	53.03	10.6	2.63906	0.162059	2.04751	0.505037
2009	800	一汽轿车	汽车制造业	C36	吉林省	220000	1997	正常上市	3.08167	0	0	0	0	0	0	23.3919	0.114111	0	0.375	53.03	14.48	2.56495	0.1449	1.88966	0.462899
2008	800	一汽轿车	汽车制造业	C36	吉林省	220000	1997	正常上市	1.23498	0	0	0	0	0	0	23.0388	0.108488	0	0.375	53.03	11.89	2.48491	0.171505	1.54256	0.346693
2007	800	一汽轿车	汽车制造业	C36	吉林省	220000	1997	正常上市	2.23906	0	0	0	0	0	0	22.982	0.059187	0	0.375	53.03	7.12	2.3979	0.178077	1.65502	0.390032
2006	800	一汽轿车	汽车制造业	C36	吉林省	220000	1997	正常上市	1.06215	1	0.693147	0	0	1	0.693147	22.8318	0.042533	0	0.285714	52.96	6.11	2.30259	0.233846	1.52915	0.343006
2005	800	一汽轿车	汽车制造业	C36	吉林省	220000	1997	正常上市	0.986514	0	0	0	0	0	0	22.7974	0.043186	0	0.375	63.63	6.37	2.19722	0.195492	1.48442	0.321689
2004	800	一汽轿车	汽车制造业	C36	吉林省	220000	1997	正常上市	1.04013	1	0.693147	0	0	1	0.693147	22.6662	0.04453	0	0.375	63.63	4.17	2.07944	0.214462	1.36709	0.268377
2003	800	一汽轿车	汽车制造业	C36	吉林省	220000	1997	正常上市	1.42372	0	0	0	0	0	0	22.9332	0.049117	0	0.375	63.63	5.05	1.94591	0.17062	1.83993	0.456171
2021	801	四川九洲	计算机、通信和其他电子设备制造业	C39	四川省	510000	1998	正常上市	2.25227	34	3.55535	29	3.4012	5	1.79176	22.4242	0.032991	0	0.375	47.61	7.72	3.17805	0.055165	2.02326	0.462128
2020	801	四川九洲	计算机、通信和其他电子设备制造业	C39	四川省	510000	1998	正常上市	1.70187	85	4.45435	62	4.14313	23	3.17805	22.3377	0.020108	0	0.363636	47.61	7.93	3.13549	0.054364	1.94165	0.44199
2019	801	四川九洲	计算机、通信和其他电子设备制造业	C39	四川省	510000	1998	正常上市	1.56474	68	4.23411	53	3.98898	15	2.77259	22.4216	0.004622	1	0.3	47.61	8.23	3.09104	0.060042	2.26388	0.554071
2018	801	四川九洲	计算机、通信和其他电子设备制造业	C39	四川省	510000	1998	正常上市	1.36906	59	4.09434	45	3.82864	14	2.70805	22.4119	0.016738	1	0.5	47.61	8.98	3.04452	0.063685	2.24938	0.550813
2017	801	四川九洲	计算机、通信和其他电子设备制造业	C39	四川省	510000	1998	正常上市	1.69757	64	4.17439	53	3.98898	11	2.48491	22.3319	0.000163	1	0.454545	47.61	9.38	2.99573	0.074674	2.14053	0.526421
2016	801	四川九洲	计算机、通信和其他电子设备制造业	C39	四川省	510000	1998	正常上市	2.66094	101	4.62497	83	4.43082	18	2.94444	22.3543	0.038941	1	0.428571	47.61	11.42	2.94444	0.077806	2.17589	0.53259
2015	801	四川九洲	计算机、通信和其他电子设备制造业	C39	四川省	510000	1998	正常上市	3.55615	78	4.36945	55	4.02535	23	3.17805	22.2831	0.049063	1	0.428571	47.61	14.2	2.89037	0.0854	2.14131	0.517865
2014	801	四川九洲	计算机、通信和其他电子设备制造业	C39	四川省	510000	1998	正常上市	3.11468	82	4.41884	59	4.09434	23	3.17805	21.8185	0.026146	1	0.5	52.94	14.2	2.83321	0.070972	1.98144	0.482943
[truncated: 22,987 more rows]
